# Supplementary material for: Synthesis, characterization, and computational evaluation of some synthesized xanthone derivatives: focus on kinase target network and biomedical properties
Source: Front Pharmacol. 2025 Jan 3;15:1511627. doi: 10.3389/fphar.2024.1511627 (PMC11738930; doi:10.3389/fphar.2024.1511627)
Supplement: Supplementary file 1 [file DataSheet1.zip]

Archive with 13 entries (13 files):
- Supplementary file 1.DOCX
- Supplementary file 2.DOCX
- Supplementary file 3.DOCX
- Supplementary file 4.XLSX
- Supplementary file 5 - 1.XLSX
- Supplementary file 5 - 2.XLSX
- Supplementary file 5 - 3.XLSX
- Supplementary file 5 - 4.XLSX
- Supplementary file 6.DOCX
- Supplementary file 7.XLS
- Supplementary file 8.DOCX
- Supplementary file 9.XLSX
- Supplementary file 10.XLSX
