# Supplementary material for: Synthesis, characterization, and computational evaluation of some synthesized xanthone derivatives: focus on kinase target network and biomedical properties
Source: Front Pharmacol. 2025 Jan 3;15:1511627. doi: 10.3389/fphar.2024.1511627 (PMC11738930; doi:10.3389/fphar.2024.1511627)
Supplement: Supplementary file 1 [file DataSheet1.zip › Supplementary file 4.XLSX]

## Sheet: Sheet1
Molecule	Canonical SMILES	Formula	MW	#Heavy atoms	#Aromatic heavy atoms	Fraction Csp3	#Rotatable bonds	#H-bond acceptors	#H-bond donors	MR	TPSA	iLOGP	XLOGP3	WLOGP	MLOGP	Silicos-IT Log P	Consensus Log P	ESOL Log S	ESOL Solubility (mg/ml)	ESOL Solubility (mol/l)	ESOL Class	Ali Log S	Ali Solubility (mg/ml)	Ali Solubility (mol/l)	Ali Class	Silicos-IT LogSw	Silicos-IT Solubility (mg/ml)	Silicos-IT Solubility (mol/l)	Silicos-IT class	GI absorption	BBB permeant	Pgp substrate	CYP1A2 inhibitor	CYP2C19 inhibitor	CYP2C9 inhibitor	CYP2D6 inhibitor	CYP3A4 inhibitor	log Kp (cm/s)	Lipinski #violations	Ghose #violations	Veber #violations	Egan #violations	Muegge #violations	Bioavailability Score	PAINS #alerts	Brenk #alerts	Leadlikeness #violations	Synthetic Accessibility
L3	O=C1CS/C(=N\NC2c3ccccc3Oc3c2cccc3)/S1	C16H12N2O2S2	328.41	22	12	0.12	2	3	1	90.14	101.29	2.68	4.58	3.42	1.99	3.58	3.25	-5.03	3.04e-03	9.26e-06	Moderately soluble	-6.43	1.22e-04	3.71e-07	Poorly soluble	-5.70	6.61e-04	2.01e-06	Moderately soluble	High	No	No	Yes	Yes	Yes	Yes	Yes	-5.05	0	0	0	0	0	0.55	0	2	1	3.29
L5	O=C1CN=C(S1)NNC1c2ccccc2Oc2c1cccc2	C16H13N3O2S	311.36	22	12	0.12	3	4	2	88.68	88.02	2.73	2.71	1.90	1.97	2.70	2.40	-3.68	6.46e-02	2.07e-04	Soluble	-4.21	1.91e-02	6.14e-05	Moderately soluble	-5.65	7.03e-04	2.26e-06	Moderately soluble	High	No	Yes	Yes	Yes	Yes	Yes	Yes	-6.28	0	0	0	0	0	0.55	0	1	0	3.42
L7	O=C1CN=C(S1)NC1c2ccccc2Oc2c1cccc2	C16H12N2O2S	296.34	21	12	0.12	2	3	1	85.88	75.99	2.40	2.94	2.40	1.99	3.50	2.64	-3.82	4.48e-02	1.51e-04	Soluble	-4.20	1.88e-02	6.34e-05	Moderately soluble	-5.60	7.43e-04	2.51e-06	Moderately soluble	High	Yes	No	Yes	Yes	Yes	Yes	Yes	-6.02	0	0	0	0	0	0.55	0	1	0	3.25
L9	O[N+](=O)c1ccc(cc1)n1nnc(c1)COC1c2ccccc2Oc2c1cccc2	C22H17N4O4+	401.39	30	23	0.09	5	6	1	106.34	89.48	-12.36	3.20	4.00	3.26	1.28	-0.13	-4.58	1.05e-02	2.62e-05	Moderately soluble	-4.75	7.12e-03	1.77e-05	Moderately soluble	-6.82	6.12e-05	1.52e-07	Poorly soluble	High	No	Yes	No	No	No	No	No	-6.48	0	0	0	0	0	0.55	0	1	1	3.34
	Synthesis, Characterization, and Computational Evaluation of Some Synthesized Xanthone Derivatives: Focus on Kinase Target Network and Biomedical Properties
	Wisam Taher Muslim1, Layth Jasim Mohammad2¥, Munaf M. Naji3, Isaac Karimi4,5*¥, Matheel D. Al-Sabti56, Majid Jabir7, Mazin A. A. Najm8, Helgi B. Schiöth5*¥
	1Department of Pharmaceutical Chemistry, College of Pharmacy, Kufa University, Najaf City, Najaf Governorate, 540011, Iraq.
	2 Department of Microbiology, College of Medicine, Babylon University, Hilla City, Babylon Governorate, 51002, Iraq.
	3Clinical-Laboratory Sciences, College of Pharmacy, Kufa University, Najaf City, Najaf Governorate, 540011, Iraq.
	4*Reseach Group of Bioengineering and Biotechnology, Laboratory for Computational Physiology; Department of Biology, Faculty of Science, Razi University 67149-67346, Kermanshah, Iran.
	5*Department of Surgical Sciences, Functional Pharmacology and Neuroscience, Uppsala University, 751 24, Uppsala, Sweden.
	6Department of Science, College of Science, Uruk University, Baghdad, Iraq.
	7Department of Applied Science, University of Technology, Baghdad, Iraq.
	8Department of Pharmacy, Mazaya University Collage, Nasiriyah, Thi-Qar, Iraq.
	¥These authors contributed equally to this work
	Corresponding authors: Helgi B. Schiöth, helgi.schioth@uu.se, Tel and Fax: 0046-18-4714160; Isaac Karimi; isaac-karimi2000@yahoo.com; karimiisaac@razi.ac.ir. Tel & Fax: 0098-83-34274545.
