# Supplementary material for: Synthesis, characterization, and computational evaluation of some synthesized xanthone derivatives: focus on kinase target network and biomedical properties
Source: Front Pharmacol. 2025 Jan 3;15:1511627. doi: 10.3389/fphar.2024.1511627 (PMC11738930; doi:10.3389/fphar.2024.1511627)
Supplement: Supplementary file 1 [file DataSheet1.zip › Supplementary file 5 - 1.XLSX]

## Sheet: Sheet1
SwissTargetPrediction
Target	Common name	Uniprot ID	ChEMBL ID	Target Class	Probability*	Known actives (3D/2D)
Cyclin-dependent kinase 5/CDK5 activator 1	CDK5R1 CDK5	Q15078 Q00535	CHEMBL1907600	Kinase	0.111502	283 / 0
Bromodomain-containing protein 4	BRD4	O60885	CHEMBL1163125	Reader	0.111502	281 / 0
Leucine-rich repeat serine/threonine-protein kinase 2	LRRK2	Q5S007	CHEMBL1075104	Kinase	0.111502	134 / 0
Phosphodiesterase 10A	PDE10A	Q9Y233	CHEMBL4409	Phosphodiesterase	0.111502	1229 / 0
Serine/threonine-protein kinase Aurora-B	AURKB	Q96GD4	CHEMBL2185	Kinase	0.111502	299 / 0
Glycogen synthase kinase-3 beta	GSK3B	P49841	CHEMBL262	Kinase	0.111502	670 / 0
Rho-associated protein kinase 2	ROCK2	O75116	CHEMBL2973	Kinase	0.111502	223 / 0
Serine/threonine-protein kinase PIM1	PIM1	P11309	CHEMBL2147	Kinase	0.111502	271 / 0
Serine/threonine-protein kinase PIM2	PIM2	Q9P1W9	CHEMBL4523	Kinase	0.111502	170 / 0
Serine/threonine-protein kinase PIM3	PIM3	Q86V86	CHEMBL5407	Kinase	0.111502	76 / 0
Serotonin 2a (5-HT2a) receptor	HTR2A	P28223	CHEMBL224	Family A G protein-coupled receptor	0.111502	251 / 0
Serotonin 2c (5-HT2c) receptor	HTR2C	P28335	CHEMBL225	Family A G protein-coupled receptor	0.111502	207 / 0
Caspase-9	CASP9	P55211	CHEMBL2273	Protease	0.111502	3 / 0
Caspase-3	CASP3	P42574	CHEMBL2334	Protease	0.111502	115 / 0
Caspase-6	CASP6	P55212	CHEMBL3308	Protease	0.111502	13 / 0
Caspase-7	CASP7	P55210	CHEMBL3468	Protease	0.111502	61 / 0
Caspase-2	CASP2	P42575	CHEMBL4884	Protease	0.111502	2 / 0
LIM domain kinase 1	LIMK1	P53667	CHEMBL3836	Kinase	0.111502	30 / 0
Translocator protein (by homology)	TSPO	P30536	CHEMBL5742	Membrane receptor	0.111502	318 / 0
CDC7/DBF4 (Cell division cycle 7-related protein kinase/Activator of S phase kinase)	DBF4 CDC7	Q9UBU7 O00311	CHEMBL2111377	Kinase	0.111502	65 / 0
Pyruvate kinase isozymes M1/M2	PKM	P14618	CHEMBL1075189	Enzyme	0.111502	32 / 0
Adenosine A1 receptor	ADORA1	P30542	CHEMBL226	Family A G protein-coupled receptor	0.111502	763 / 0
Vascular endothelial growth factor receptor 2	KDR	P35968	CHEMBL279	Kinase	0.111502	1064 / 0
Interleukin-1 receptor-associated kinase 4	IRAK4	Q9NWZ3	CHEMBL3778	Kinase	0.111502	51 / 0
Cytochrome P450 19A1	CYP19A1	P11511	CHEMBL1978	Cytochrome P450	0.111502	448 / 0
Gamma-secretase	PSEN2 PSENEN NCSTN APH1A PSEN1 APH1B	P49810 Q9NZ42 Q92542 Q96BI3 P49768 Q8WW43	CHEMBL2094135	Protease	0.111502	340 / 0
Aldose reductase	AKR1B1	P15121	CHEMBL1900	Enzyme	0.111502	98 / 0
Epidermal growth factor receptor erbB1	EGFR	P00533	CHEMBL203	Kinase	0.111502	934 / 0
Focal adhesion kinase 1	PTK2	Q05397	CHEMBL2695	Kinase	0.111502	156 / 0
Macrophage colony stimulating factor receptor	CSF1R	P07333	CHEMBL1844	Kinase	0.111502	239 / 0
Adenosine A2a receptor	ADORA2A	P29274	CHEMBL251	Family A G protein-coupled receptor	0.111502	695 / 0
Adenosine A3 receptor	ADORA3	P0DMS8	CHEMBL256	Family A G protein-coupled receptor	0.111502	384 / 0
Cyclin-dependent kinase 4/cyclin D1	CCND1 CDK4	P24385 P11802	CHEMBL1907601	Kinase	0.111502	138 / 0
Sodium channel protein type V alpha subunit	SCN5A	Q14524	CHEMBL1980	Voltage-gated ion channel	0.111502	34 / 0
Tyrosine-protein kinase JAK3	JAK3	P52333	CHEMBL2148	Kinase	0.111502	409 / 0
Cannabinoid receptor 1	CNR1	P21554	CHEMBL218	Family A G protein-coupled receptor	0.111502	756 / 0
Cannabinoid receptor 2	CNR2	P34972	CHEMBL253	Family A G protein-coupled receptor	0.111502	628 / 0
Tyrosine-protein kinase JAK2	JAK2	O60674	CHEMBL2971	Kinase	0.111502	603 / 0
Sodium channel protein type IX alpha subunit	SCN9A	Q15858	CHEMBL4296	Voltage-gated ion channel	0.111502	137 / 0
Protein-tyrosine phosphatase 4A3	PTP4A3	O75365	CHEMBL4162	Phosphatase	0.111502	11 / 0
P2X purinoceptor 7	P2RX7	Q99572	CHEMBL4805	Ligand-gated ion channel	0.111502	475 / 0
Beta-adrenergic receptor kinase 2	GRK3	P35626	CHEMBL1075166	Kinase	0.111502	23 / 0
G-protein coupled receptor kinase 2	GRK2	P25098	CHEMBL4079	Kinase	0.111502	86 / 0
Complement factor D	CFD	P00746	CHEMBL2176771	Protease	0.111502	257 / 0
Poly [ADP-ribose] polymerase-1	PARP1	P09874	CHEMBL3105	Enzyme	0.111502	476 / 0
PI3-kinase p110-gamma subunit	PIK3CG	P48736	CHEMBL3267	Enzyme	0.111502	350 / 0
Protein kinase C alpha	PRKCA	P17252	CHEMBL299	Kinase	0.111502	51 / 0
Cyclin-dependent kinase 1	CDK1	P06493	CHEMBL308	Kinase	0.111502	156 / 0
Matrix metalloproteinase 9	MMP9	P14780	CHEMBL321	Protease	0.111502	241 / 0
Matrix metalloproteinase 2	MMP2	P08253	CHEMBL333	Protease	0.111502	250 / 0
Hepatocyte growth factor receptor	MET	P08581	CHEMBL3717	Kinase	0.111502	662 / 0
Vanilloid receptor	TRPV1	Q8NER1	CHEMBL4794	Voltage-gated ion channel	0.111502	456 / 0
Sodium channel protein type X alpha subunit (by homology)	SCN10A	Q9Y5Y9	CHEMBL5451	Voltage-gated ion channel	0.111502	55 / 0
Ribosomal protein S6 kinase alpha 3	RPS6KA3	P51812	CHEMBL2345	Kinase	0.111502	127 / 0
Short transient receptor potential channel 6	TRPC6	Q9Y210	CHEMBL2417347	Voltage-gated ion channel	0.111502	14 / 0
Short transient receptor potential channel 3	TRPC3	Q13507	CHEMBL2417348	Voltage-gated ion channel	0.111502	12 / 0
Tyrosine-protein kinase JAK1	JAK1	P23458	CHEMBL2835	Kinase	0.111502	338 / 0
Phosphoglycerate kinase 1	PGK1	P00558	CHEMBL2886	Enzyme	0.111502	34 / 0
LXR-alpha	NR1H3	Q13133	CHEMBL2808	Nuclear receptor	0.111502	29 / 0
LXR-beta	NR1H2	P55055	CHEMBL4093	Nuclear receptor	0.111502	28 / 0
TGF-beta receptor type I	TGFBR1	P36897	CHEMBL4439	Kinase	0.111502	250 / 0
Tankyrase-2	TNKS2	Q9H2K2	CHEMBL6154	Enzyme	0.111502	70 / 0
Tankyrase-1	TNKS	O95271	CHEMBL6164	Enzyme	0.111502	81 / 0
Dihydrofolate reductase	DHFR	P00374	CHEMBL202	Oxidoreductase	0.111502	214 / 0
c-Jun N-terminal kinase 1	MAPK8	P45983	CHEMBL2276	Kinase	0.111502	406 / 0
MAP kinase p38 alpha	MAPK14	Q16539	CHEMBL260	Kinase	0.111502	971 / 0
Phosphodiesterase 4B	PDE4B	Q07343	CHEMBL275	Phosphodiesterase	0.111502	319 / 0
Regulator of G-protein signaling 4	RGS4	P49798	CHEMBL1795091	Unclassified protein	0.111502	4 / 0
Corticotropin releasing factor receptor 1 (by homology)	CRHR1	P34998	CHEMBL1800	Family B G protein-coupled receptor	0.111502	337 / 0
Melatonin receptor 1B	MTNR1B	P49286	CHEMBL1946	Family A G protein-coupled receptor	0.111502	512 / 0
ADAMTS5	ADAMTS5	Q9UNA0	CHEMBL2285	Protease	0.111502	48 / 0
Protein kinase N2	PKN2	Q16513	CHEMBL3032	Kinase	0.111502	4 / 0
Rho-associated protein kinase 1	ROCK1	Q13464	CHEMBL3231	Kinase	0.111502	142 / 0
Signal transducer and activator of transcription 3	STAT3	P40763	CHEMBL4026	Transcription factor	0.111502	69 / 0
Orexin receptor 2	HCRTR2	O43614	CHEMBL4792	Family A G protein-coupled receptor	0.111502	766 / 0
Orexin receptor 1	HCRTR1	O43613	CHEMBL5113	Family A G protein-coupled receptor	0.111502	634 / 0
Cell division control protein 42 homolog	CDC42	P60953	CHEMBL6088	Unclassified protein	0.111502	1 / 0
Mitogen-activated protein kinase kinase kinase 12	MAP3K12	Q12852	CHEMBL1908389	Enzyme	0.111502	15 / 0
Arachidonate 5-lipoxygenase	ALOX5	P09917	CHEMBL215	Oxidoreductase	0.111502	224 / 0
Adenosine A2b receptor	ADORA2B	P29275	CHEMBL255	Family A G protein-coupled receptor	0.111502	176 / 0
c-Jun N-terminal kinase 3	MAPK10	P53779	CHEMBL2637	Kinase	0.111502	263 / 0
Cathepsin S	CTSS	P25774	CHEMBL2954	Protease	0.111502	286 / 0
Metabotropic glutamate receptor 5	GRM5	P41594	CHEMBL3227	Family C G protein-coupled receptor	0.111502	693 / 0
Matrix metalloproteinase 1	MMP1	P03956	CHEMBL332	Protease	0.111502	264 / 0
Matrix metalloproteinase 14	MMP14	P50281	CHEMBL3869	Protease	0.111502	44 / 0
c-Jun N-terminal kinase 2	MAPK9	P45984	CHEMBL4179	Kinase	0.111502	162 / 0
Ephrin receptor	EPHB4	P54760	CHEMBL5147	Kinase	0.111502	115 / 0
G-protein coupled bile acid receptor 1	GPBAR1	Q8TDU6	CHEMBL5409	Family A G protein-coupled receptor	0.111502	61 / 0
Neurokinin 1 receptor	TACR1	P25103	CHEMBL249	Family A G protein-coupled receptor	0.111502	136 / 0
UDP-N-acetylglucosamine--peptide N-acetylglucosaminyltransferase 110 kDa subunit	OGT	O15294	CHEMBL5955	Enzyme	0.111502	10 / 0
Cyclin-dependent kinase 2	CDK2	P24941	CHEMBL301	Kinase	0.111502	348 / 0
Methionine aminopeptidase 2	METAP2	P50579	CHEMBL3922	Protease	0.111502	46 / 0
MAP kinase ERK2	MAPK1	P28482	CHEMBL4040	Kinase	0.111502	483 / 0
Induced myeloid leukemia cell differentiation protein Mcl-1	MCL1	Q07820	CHEMBL4361	Other cytosolic protein	0.111502	43 / 0
Apoptosis regulator Bcl-2	BCL2	P10415	CHEMBL4860	Other ion channel	0.111502	22 / 0
G protein-coupled receptor kinase 5	GRK5	P34947	CHEMBL5678	Kinase	0.111502	20 / 0
Nuclear receptor ROR-gamma	RORC	P51449	CHEMBL1741186	Nuclear receptor	0.111502	137 / 0
Cytochrome P450 11B1	CYP11B1	P15538	CHEMBL1908	Cytochrome P450	0.111502	220 / 0
Cyclin-dependent kinase 2/cyclin A	CDK2 CCNA1 CCNA2	P24941 P78396 P20248	CHEMBL2094128	Other cytosolic protein	0.111502	220 / 0
Cyclooxygenase-1	PTGS1	P23219	CHEMBL221	Oxidoreductase	0.111502	79 / 0
