# Supplementary material for: Synthesis, characterization, and computational evaluation of some synthesized xanthone derivatives: focus on kinase target network and biomedical properties
Source: Front Pharmacol. 2025 Jan 3;15:1511627. doi: 10.3389/fphar.2024.1511627 (PMC11738930; doi:10.3389/fphar.2024.1511627)
Supplement: Supplementary file 1 [file DataSheet1.zip › Supplementary file 5 - 2.XLSX]

## Sheet: Sheet1
SwissTargetPrediction
Target	Common name	Uniprot ID	ChEMBL ID	Target Class	Probability*	Known actives (3D/2D)
Cyclin-dependent kinase 5/CDK5 activator 1	CDK5R1 CDK5	Q15078 Q00535	CHEMBL1907600	Kinase	0.111502	316 / 0
Serotonin 2c (5-HT2c) receptor	HTR2C	P28335	CHEMBL225	Family A G protein-coupled receptor	0.111502	233 / 0
Phosphodiesterase 5A	PDE5A	O76074	CHEMBL1827	Phosphodiesterase	0.111502	374 / 0
Tyrosine-protein kinase JAK1	JAK1	P23458	CHEMBL2835	Kinase	0.111502	336 / 0
Androgen Receptor	AR	P10275	CHEMBL1871	Nuclear receptor	0.111502	223 / 0
Mineralocorticoid receptor	NR3C2	P08235	CHEMBL1994	Nuclear receptor	0.111502	175 / 0
Glucocorticoid receptor	NR3C1	P04150	CHEMBL2034	Nuclear receptor	0.111502	327 / 0
Caspase-3	CASP3	P42574	CHEMBL2334	Protease	0.111502	122 / 0
Hepatocyte growth factor receptor	MET	P08581	CHEMBL3717	Kinase	0.111502	699 / 0
Neuropeptide Y receptor type 5	NPY5R	Q15761	CHEMBL4561	Family A G protein-coupled receptor	0.111502	351 / 0
Adenosine A2a receptor	ADORA2A	P29274	CHEMBL251	Family A G protein-coupled receptor	0.111502	723 / 0
Adenosine A3 receptor	ADORA3	P0DMS8	CHEMBL256	Family A G protein-coupled receptor	0.111502	423 / 0
Tyrosine-protein kinase JAK2	JAK2	O60674	CHEMBL2971	Kinase	0.111502	641 / 0
TGF-beta receptor type I	TGFBR1	P36897	CHEMBL4439	Kinase	0.111502	299 / 0
Adenosine A1 receptor (by homology)	ADORA1	P30542	CHEMBL226	Family A G protein-coupled receptor	0.111502	859 / 0
Cyclin-dependent kinase 4/cyclin D	CCND3 CCND1 CDK4 CCND2	P30281 P24385 P11802 P30279	CHEMBL2095942	Other cytosolic protein	0.111502	39 / 0
Rho-associated protein kinase 1	ROCK1	Q13464	CHEMBL3231	Kinase	0.111502	146 / 0
Serine/threonine-protein kinase PIM1	PIM1	P11309	CHEMBL2147	Kinase	0.111502	307 / 0
Serine/threonine-protein kinase PIM2	PIM2	Q9P1W9	CHEMBL4523	Kinase	0.111502	188 / 0
Pyruvate kinase isozymes M1/M2	PKM	P14618	CHEMBL1075189	Enzyme	0.111502	36 / 0
Matrix metalloproteinase 2	MMP2	P08253	CHEMBL333	Protease	0.111502	252 / 0
Poly [ADP-ribose] polymerase-1	PARP1	P09874	CHEMBL3105	Enzyme	0.111502	525 / 0
Hydroxycarboxylic acid receptor 2	HCAR2	Q8TDS4	CHEMBL3785	Family A G protein-coupled receptor	0.111502	16 / 0
Tyrosine-protein kinase JAK3	JAK3	P52333	CHEMBL2148	Kinase	0.111502	442 / 0
Serine/threonine-protein kinase Aurora-B	AURKB	Q96GD4	CHEMBL2185	Kinase	0.111502	288 / 0
Serotonin 2a (5-HT2a) receptor	HTR2A	P28223	CHEMBL224	Family A G protein-coupled receptor	0.111502	260 / 0
Tyrosine-protein kinase LCK	LCK	P06239	CHEMBL258	Kinase	0.111502	263 / 0
Glycogen synthase kinase-3 beta	GSK3B	P49841	CHEMBL262	Kinase	0.111502	667 / 0
Rho-associated protein kinase 2	ROCK2	O75116	CHEMBL2973	Kinase	0.111502	219 / 0
Hexokinase type IV	GCK	P35557	CHEMBL3820	Enzyme	0.111502	141 / 0
Progesterone receptor	PGR	P06401	CHEMBL208	Nuclear receptor	0.111502	282 / 0
Cannabinoid receptor 1	CNR1	P21554	CHEMBL218	Family A G protein-coupled receptor	0.111502	852 / 0
G-protein coupled receptor kinase 2	GRK2	P25098	CHEMBL4079	Kinase	0.111502	87 / 0
PI3-kinase p110-delta/p85-alpha	PIK3CD PIK3R1	O00329 P27986	CHEMBL2111432	Enzyme	0.111502	42 / 0
Protein kinase C gamma (by homology)	PRKCG	P05129	CHEMBL2938	Kinase	0.111502	62 / 0
Voltage-gated L-type calcium channel alpha-1C subunit	CACNA1C	Q13936	CHEMBL1940	Voltage-gated ion channel	0.111502	14 / 0
Epidermal growth factor receptor erbB1	EGFR	P00533	CHEMBL203	Kinase	0.111502	1059 / 0
Adenosine A2b receptor	ADORA2B	P29275	CHEMBL255	Family A G protein-coupled receptor	0.111502	183 / 0
Cholecystokinin B receptor	CCKBR	P32239	CHEMBL298	Family A G protein-coupled receptor	0.111502	332 / 0
Tyrosine-protein kinase ABL	ABL1	P00519	CHEMBL1862	Kinase	0.111502	393 / 0
Vascular endothelial growth factor receptor 1	FLT1	P17948	CHEMBL1868	Kinase	0.111502	173 / 0
Melatonin receptor 1B	MTNR1B	P49286	CHEMBL1946	Family A G protein-coupled receptor	0.111502	536 / 0
3-phosphoinositide dependent protein kinase-1	PDPK1	O15530	CHEMBL2534	Kinase	0.111502	149 / 0
Vascular endothelial growth factor receptor 2	KDR	P35968	CHEMBL279	Kinase	0.111502	1167 / 0
Protein kinase C alpha	PRKCA	P17252	CHEMBL299	Kinase	0.111502	54 / 0
Leucine-rich repeat serine/threonine-protein kinase 2	LRRK2	Q5S007	CHEMBL1075104	Kinase	0.111502	151 / 0
Beta-adrenergic receptor kinase 2	GRK3	P35626	CHEMBL1075166	Kinase	0.111502	22 / 0
Bromodomain-containing protein 4	BRD4	O60885	CHEMBL1163125	Reader	0.111502	260 / 0
Cyclin-dependent kinase 4/cyclin D1	CCND1 CDK4	P24385 P11802	CHEMBL1907601	Kinase	0.111502	148 / 0
Cyclin-dependent kinase 2/cyclin E	CCNE2 CDK2 CCNE1	O96020 P24941 P24864	CHEMBL2094126	Other cytosolic protein	0.111502	185 / 0
Cyclin-dependent kinase 1/cyclin B	CCNB3 CDK1 CCNB1 CCNB2	Q8WWL7 P06493 P14635 O95067	CHEMBL2094127	Other cytosolic protein	0.111502	152 / 0
Caspase-9	CASP9	P55211	CHEMBL2273	Protease	0.111502	3 / 0
Caspase-6	CASP6	P55212	CHEMBL3308	Protease	0.111502	13 / 0
Caspase-7	CASP7	P55210	CHEMBL3468	Protease	0.111502	67 / 0
Caspase-2	CASP2	P42575	CHEMBL4884	Protease	0.111502	2 / 0
CREB-binding protein/p53	CREBBP	Q92793	CHEMBL5747	Writer	0.111502	76 / 0
Tyrosine-protein kinase SRC	SRC	P12931	CHEMBL267	Kinase	0.111502	418 / 0
Cyclin-dependent kinase 2	CDK2	P24941	CHEMBL301	Kinase	0.111502	368 / 0
Protein kinase C beta	PRKCB	P05771	CHEMBL3045	Kinase	0.111502	28 / 0
Cyclin-dependent kinase 4	CDK4	P11802	CHEMBL331	Kinase	0.111502	118 / 0
Thromboxane-A synthase	TBXAS1	P24557	CHEMBL1835	Cytochrome P450	0.111502	39 / 0
Macrophage colony stimulating factor receptor	CSF1R	P07333	CHEMBL1844	Kinase	0.111502	244 / 0
Carbonic anhydrase II	CA2	P00918	CHEMBL205	Lyase	0.111502	919 / 0
Serotonin 6 (5-HT6) receptor	HTR6	P50406	CHEMBL3371	Family A G protein-coupled receptor	0.111502	242 / 0
Carbonic anhydrase IX	CA9	Q16790	CHEMBL3594	Lyase	0.111502	606 / 0
LIM domain kinase 1	LIMK1	P53667	CHEMBL3836	Kinase	0.111502	43 / 0
ALK tyrosine kinase receptor	ALK	Q9UM73	CHEMBL4247	Kinase	0.111502	143 / 0
Serine/threonine-protein kinase Aurora-A	AURKA	O14965	CHEMBL4722	Kinase	0.111502	502 / 0
Phosphatidylinositol-5-phosphate 4-kinase type-2 gamma	PIP4K2C	Q8TBX8	CHEMBL1770034	Enzyme	0.111502	21 / 0
Aldose reductase	AKR1B1	P15121	CHEMBL1900	Enzyme	0.111502	126 / 0
GABA receptor alpha-1 subunit (by homology)	GABRA1	P14867	CHEMBL1962	Ligand-gated ion channel	0.111502	36 / 0
Leukocyte elastase	ELANE	P08246	CHEMBL248	Protease	0.111502	176 / 0
Sodium channel protein type IX alpha subunit	SCN9A	Q15858	CHEMBL4296	Voltage-gated ion channel	0.111502	127 / 0
GABA receptor alpha-5 subunit (by homology)	GABRA5	P31644	CHEMBL5112	Ligand-gated ion channel	0.111502	52 / 0
Arachidonate 5-lipoxygenase	ALOX5	P09917	CHEMBL215	Oxidoreductase	0.111502	226 / 0
Cannabinoid receptor 2	CNR2	P34972	CHEMBL253	Family A G protein-coupled receptor	0.111502	713 / 0
MAP kinase p38 alpha	MAPK14	Q16539	CHEMBL260	Kinase	0.111502	1060 / 0
Tyrosine-protein kinase TYK2	TYK2	P29597	CHEMBL3553	Kinase	0.111502	139 / 0
Serine/threonine-protein kinase TNNI3K	TNNI3K	Q59H18	CHEMBL5260	Kinase	0.111502	51 / 0
Cyclooxygenase-1	PTGS1	P23219	CHEMBL221	Oxidoreductase	0.111502	134 / 0
Cyclooxygenase-2	PTGS2	P35354	CHEMBL230	Oxidoreductase	0.111502	532 / 0
Tyrosine-protein kinase SYK	SYK	P43405	CHEMBL2599	Kinase	0.111502	347 / 0
Focal adhesion kinase 1	PTK2	Q05397	CHEMBL2695	Kinase	0.111502	172 / 0
Phosphodiesterase 4B	PDE4B	Q07343	CHEMBL275	Phosphodiesterase	0.111502	308 / 0
Casein kinase I delta	CSNK1D	P48730	CHEMBL2828	Kinase	0.111502	53 / 0
Protein tyrosine kinase 2 beta	PTK2B	Q14289	CHEMBL5469	Kinase	0.111502	37 / 0
Corticotropin releasing factor receptor 1	CRHR1	P34998	CHEMBL1800	Family B G protein-coupled receptor	0.111502	309 / 0
Monoamine oxidase A	MAOA	P21397	CHEMBL1951	Oxidoreductase	0.111502	326 / 0
Monoamine oxidase B	MAOB	P27338	CHEMBL2039	Oxidoreductase	0.111502	669 / 0
Gamma-secretase	PSEN2 PSENEN NCSTN APH1A PSEN1 APH1B	P49810 Q9NZ42 Q92542 Q96BI3 P49768 Q8WW43	CHEMBL2094135	Protease	0.111502	347 / 0
Metabotropic glutamate receptor 5	GRM5	P41594	CHEMBL3227	Family C G protein-coupled receptor	0.111502	787 / 0
MAP kinase ERK2	MAPK1	P28482	CHEMBL4040	Kinase	0.111502	448 / 0
Serine/threonine-protein kinase receptor R3	ACVRL1	P37023	CHEMBL5311	Kinase	0.111502	11 / 0
Muscarinic acetylcholine receptor M5	CHRM5	P08912	CHEMBL2035	Family A G protein-coupled receptor	0.111502	23 / 0
Muscarinic acetylcholine receptor M1 (by homology)	CHRM1	P11229	CHEMBL216	Family A G protein-coupled receptor	0.111502	115 / 0
Bloom syndrome protein	BLM	P54132	CHEMBL1293237	Enzyme	0.111502	19 / 0
Serine/threonine-protein kinase RAF	RAF1	P04049	CHEMBL1906	Kinase	0.111502	161 / 0
Cyclin-dependent kinase 2/cyclin E1	CCNE1 CDK2	P24864 P24941	CHEMBL1907605	Kinase	0.111502	130 / 0
Estrogen receptor alpha	ESR1	P03372	CHEMBL206	Nuclear receptor	0.111502	122 / 0
Cyclin-dependent kinase 2/cyclin A	CDK2 CCNA1 CCNA2	P24941 P78396 P20248	CHEMBL2094128	Other cytosolic protein	0.111502	236 / 0
