# Supplementary material for: Synthesis, characterization, and computational evaluation of some synthesized xanthone derivatives: focus on kinase target network and biomedical properties
Source: Front Pharmacol. 2025 Jan 3;15:1511627. doi: 10.3389/fphar.2024.1511627 (PMC11738930; doi:10.3389/fphar.2024.1511627)
Supplement: Supplementary file 1 [file DataSheet1.zip › Supplementary file 5 - 4.XLSX]

## Sheet: Sheet1
SwissTargetPrediction
Target	Common name	Uniprot ID	ChEMBL ID	Target Class	Probability*	Known actives (3D/2D)
Cyclin-dependent kinase 5/CDK5 activator 1	CDK5R1 CDK5	Q15078 Q00535	CHEMBL1907600	Kinase	0.106166	12 / 0
Thrombin	F2	P00734	CHEMBL204	Protease	0.106166	168 / 0
Cyclin-dependent kinase 2/cyclin A	CDK2 CCNA1 CCNA2	P24941 P78396 P20248	CHEMBL2094128	Other cytosolic protein	0.106166	16 / 0
Dual-specificity tyrosine-phosphorylation regulated kinase 1A	DYRK1A	Q13627	CHEMBL2292	Kinase	0.106166	6 / 0
Macrophage colony stimulating factor receptor (by homology)	CSF1R	P07333	CHEMBL1844	Kinase	0.106166	43 / 0
Arachidonate 5-lipoxygenase	ALOX5	P09917	CHEMBL215	Oxidoreductase	0.106166	38 / 0
MAP kinase p38 alpha	MAPK14	Q16539	CHEMBL260	Kinase	0.106166	56 / 0
Carbonic anhydrase VII	CA7	P43166	CHEMBL2326	Lyase	0.106166	8 / 0
Carbonic anhydrase XIV	CA14	Q9ULX7	CHEMBL3510	Lyase	0.106166	19 / 0
Carbonic anhydrase IV	CA4	P22748	CHEMBL3729	Lyase	0.106166	5 / 0
Caspase-3	CASP3	P42574	CHEMBL2334	Protease	0	24 / 0
Adenosine A3 receptor	ADORA3	P0DMS8	CHEMBL256	Family A G protein-coupled receptor	0	32 / 0
Matrix metalloproteinase 9	MMP9	P14780	CHEMBL321	Protease	0	154 / 0
Caspase-6	CASP6	P55212	CHEMBL3308	Protease	0	8 / 0
Matrix metalloproteinase 2	MMP2	P08253	CHEMBL333	Protease	0	219 / 0
Caspase-7	CASP7	P55210	CHEMBL3468	Protease	0	17 / 0
ADAM17	ADAM17	P78536	CHEMBL3706	Protease	0	139 / 0
Caspase-8	CASP8	Q14790	CHEMBL3776	Protease	0	14 / 0
Caspase-1	CASP1	P29466	CHEMBL4801	Protease	0	21 / 0
ADAM10	ADAM10	O14672	CHEMBL5028	Protease	0	12 / 0
Glucagon receptor (by homology)	GCGR	P47871	CHEMBL1985	Family B G protein-coupled receptor	0	6 / 0
Heparanase	HPSE	Q9Y251	CHEMBL3921	Enzyme	0	1 / 0
Matrix metalloproteinase 3	MMP3	P08254	CHEMBL283	Protease	0	108 / 0
Matrix metalloproteinase 1	MMP1	P03956	CHEMBL332	Protease	0	174 / 0
Equilibrative nucleoside transporter 1	SLC29A1	Q99808	CHEMBL1997	Electrochemical transporter	0	29 / 0
Matrix metalloproteinase 7	MMP7	P09237	CHEMBL4073	Protease	0	35 / 0
Histone deacetylase 1 (by homology)	HDAC1	Q13547	CHEMBL325	Eraser	0	183 / 0
Anandamide amidohydrolase	FAAH	O00519	CHEMBL2243	Enzyme	0	24 / 0
GABA receptor alpha-5 subunit	GABRA5	P31644	CHEMBL5112	Ligand-gated ion channel	0	9 / 0
Sodium channel protein type IX alpha subunit	SCN9A	Q15858	CHEMBL4296	Voltage-gated ion channel	0	234 / 0
Beta-secretase 1	BACE1	P56817	CHEMBL4822	Protease	0	163 / 0
Acetyl-CoA carboxylase 2	ACACB	O00763	CHEMBL4829	Ligase	0	66 / 0
Gamma-secretase	PSEN2 PSENEN NCSTN APH1A PSEN1 APH1B	P49810 Q9NZ42 Q92542 Q96BI3 P49768 Q8WW43	CHEMBL2094135	Protease	0	16 / 0
Interleukin-8 receptor B	CXCR2	P25025	CHEMBL2434	Family A G protein-coupled receptor	0	9 / 0
Renin	REN	P00797	CHEMBL286	Protease	0	41 / 0
Platelet activating factor receptor	PTAFR	P25105	CHEMBL250	Family A G protein-coupled receptor	0	16 / 0
Dual specificity phosphatase Cdc25A	CDC25A	P30304	CHEMBL3775	Phosphatase	0	8 / 0
Monoglyceride lipase (by homology)	MGLL	Q99685	CHEMBL4191	Enzyme	0	19 / 0
Dual specificity phosphatase Cdc25B	CDC25B	P30305	CHEMBL4804	Phosphatase	0	10 / 0
Monoacylglycerol lipase ABHD6 (by homology)	ABHD6	Q9BV23	CHEMBL2189127	Enzyme	0	14 / 0
Troponin, cardiac muscle	TNNC1 TNNT2 TNNI3	P63316 P45379 P19429	CHEMBL2095202	Unclassified protein	0	5 / 0
Interleukin-1 receptor-associated kinase 4	IRAK4	Q9NWZ3	CHEMBL3778	Kinase	0	9 / 0
Cannabinoid receptor 2	CNR2	P34972	CHEMBL253	Family A G protein-coupled receptor	0	26 / 0
Protein kinase C alpha	PRKCA	P17252	CHEMBL299	Kinase	0	26 / 0
RAS guanyl releasing protein 3	RASGRP3	Q8IV61	CHEMBL3638	Other cytosolic protein	0	14 / 0
c-Jun N-terminal kinase 1	MAPK8	P45983	CHEMBL2276	Kinase	0	22 / 0
c-Jun N-terminal kinase 3	MAPK10	P53779	CHEMBL2637	Kinase	0	16 / 0
Prostanoid EP3 receptor	PTGER3	P43115	CHEMBL3710	Family A G protein-coupled receptor	0	77 / 0
MAP kinase ERK2	MAPK1	P28482	CHEMBL4040	Kinase	0	167 / 0
c-Jun N-terminal kinase 2	MAPK9	P45984	CHEMBL4179	Kinase	0	11 / 0
Matrix metalloproteinase 8	MMP8	P22894	CHEMBL4588	Protease	0	58 / 0
Glucocorticoid receptor	NR3C1	P04150	CHEMBL2034	Nuclear receptor	0	56 / 0
Matrix metalloproteinase 13	MMP13	P45452	CHEMBL280	Protease	0	157 / 0
Metabotropic glutamate receptor 5 (by homology)	GRM5	P41594	CHEMBL3227	Family C G protein-coupled receptor	0	18 / 0
5'-nucleotidase	NT5E	P21589	CHEMBL5957	Enzyme	0	2 / 0
Androgen Receptor (by homology)	AR	P10275	CHEMBL1871	Nuclear receptor	0	21 / 0
PI3-kinase p110-gamma subunit	PIK3CG	P48736	CHEMBL3267	Enzyme	0	20 / 0
Glutaminyl-peptide cyclotransferase	QPCT	Q16769	CHEMBL4508	Enzyme	0	8 / 0
Calpain 1	CAPN1 CAPNS1	P07384 P04632	CHEMBL2111357	Protease	0	8 / 0
Mu opioid receptor	OPRM1	P35372	CHEMBL233	Family A G protein-coupled receptor	0	112 / 0
Kappa Opioid receptor	OPRK1	P41145	CHEMBL237	Family A G protein-coupled receptor	0	95 / 0
Beta secretase 2 (by homology)	BACE2	Q9Y5Z0	CHEMBL2525	Protease	0	18 / 0
Dopamine transporter (by homology)	SLC6A3	Q01959	CHEMBL238	Electrochemical transporter	0	135 / 0
ADAMTS4	ADAMTS4	O75173	CHEMBL2318	Protease	0	24 / 0
Hematopoietic cell protein-tyrosine phosphatase 70Z-PEP	PTPN22	Q9Y2R2	CHEMBL2889	Phosphatase	0	2 / 0
Protein-tyrosine phosphatase 1C	PTPN6	P29350	CHEMBL3166	Phosphatase	0	2 / 0
Heme oxygenase 1 (by homology)	HMOX1	P09601	CHEMBL2823	Enzyme	0	7 / 0
Prostanoid FP receptor	PTGFR	P43088	CHEMBL1987	Family A G protein-coupled receptor	0	8 / 0
C-C chemokine receptor type 3	CCR3	P51677	CHEMBL3473	Family A G protein-coupled receptor	0	72 / 0
Hepatocyte growth factor receptor	MET	P08581	CHEMBL3717	Kinase	0	23 / 0
Serine/threonine-protein kinase receptor R3	ACVRL1	P37023	CHEMBL5311	Kinase	0	3 / 0
Phosphodiesterase 5A	PDE5A	O76074	CHEMBL1827	Phosphodiesterase	0	33 / 0
Leukocyte elastase	ELANE	P08246	CHEMBL248	Protease	0	22 / 0
Von Hippel-Lindau disease tumor suppressor/Elongin B/Elongin C	VHL	P40337	CHEMBL3108660	Unclassified protein	0	9 / 0
Group X secretory phospholipase A2	PLA2G10	O15496	CHEMBL4342	Enzyme	0	8 / 0
Menin	MEN1	O00255	CHEMBL1615381	Unclassified protein	0	5 / 0
Tyrosine-protein kinase ABL	ABL1	P00519	CHEMBL1862	Kinase	0	22 / 0
Tyrosine-protein kinase JAK3	JAK3	P52333	CHEMBL2148	Kinase	0	26 / 0
Thrombin and coagulation factor X	F10	P00742	CHEMBL244	Protease	0	170 / 0
Endothelin receptor ET-A	EDNRA	P25101	CHEMBL252	Family A G protein-coupled receptor	0	20 / 0
P2X purinoceptor 3	P2RX3	P56373	CHEMBL2998	Ligand-gated ion channel	0	189 / 0
5-lipoxygenase activating protein	ALOX5AP	P20292	CHEMBL4550	Other cytosolic protein	0	37 / 0
Serine/threonine-protein kinase Chk1	CHEK1	O14757	CHEMBL4630	Kinase	0	55 / 0
Tyrosine-protein kinase ITK/TSK	ITK	Q08881	CHEMBL2959	Kinase	0	50 / 0
Cholesteryl ester transfer protein	CETP	P11597	CHEMBL3572	Other ion channel	0	26 / 0
Eukaryotic translation initiation factor 2-alpha kinase 3	EIF2AK3	Q9NZJ5	CHEMBL6030	Kinase	0	3 / 0
Prostanoid EP1 receptor	PTGER1	P34995	CHEMBL1811	Family A G protein-coupled receptor	0	5 / 0
Prostanoid EP4 receptor	PTGER4	P35408	CHEMBL1836	Family A G protein-coupled receptor	0	7 / 0
Sphingosine 1-phosphate receptor Edg-5	S1PR2	O95136	CHEMBL2955	Family A G protein-coupled receptor	0	10 / 0
P-glycoprotein 1	ABCB1	P08183	CHEMBL4302	Primary active transporter	0	49 / 0
Apoptosis regulator Bcl-2	BCL2	P10415	CHEMBL4860	Other ion channel	0	44 / 0
Histone deacetylase 3	HDAC3	O15379	CHEMBL1829	Eraser	0	65 / 0
Histone deacetylase 6	HDAC6	Q9UBN7	CHEMBL1865	Eraser	0	152 / 0
Histone deacetylase 2	HDAC2	Q92769	CHEMBL1937	Eraser	0	68 / 0
Protein farnesyltransferase	FNTA FNTB	P49354 P49356	CHEMBL2094108	Enzyme	0	26 / 0
Type-1 angiotensin II receptor	AGTR1	P30556	CHEMBL227	Family A G protein-coupled receptor	0	43 / 0
Delta opioid receptor	OPRD1	P41143	CHEMBL236	Family A G protein-coupled receptor	0	96 / 0
Histone deacetylase 5	HDAC5	Q9UQL6	CHEMBL2563	Eraser	0	19 / 0
Histone deacetylase 7	HDAC7	Q8WUI4	CHEMBL2716	Eraser	0	16 / 0
Histone deacetylase 8	HDAC8	Q9BY41	CHEMBL3192	Eraser	0	116 / 0
