# Supplementary material for: Synthesis, characterization, and computational evaluation of some synthesized xanthone derivatives: focus on kinase target network and biomedical properties
Source: Front Pharmacol. 2025 Jan 3;15:1511627. doi: 10.3389/fphar.2024.1511627 (PMC11738930; doi:10.3389/fphar.2024.1511627)
Supplement: Supplementary file 1 [file DataSheet1.zip › Supplementary file 7.XLS]

## Sheet: L3
Confidence	Name	UniProt ID	ChEMBL ID	Prediction accuracy (AUC, LOO CV)	Synthesis, Characterization, and Computational Evaluation of Some Synthesized Xanthone Derivatives: Focus on Kinase Target Network and Biomedical Properties
0.59	MAP kinase ERK1	P27361	CHEMBL3385	0.74	Wisam Taher Muslim1, Layth Jasim Mohammad2¥, Munaf M. Naji3, Isaac Karimi4,5*¥, Matheel D. Al-Sabti56, Majid Jabir7, Mazin A. A. Najm8, Helgi B. Schiöth5*¥
0.57	Serine/threonine-protein kinase NEK6	Q9HC98	CHEMBL4309	0.7	1Department of Pharmaceutical Chemistry, College of Pharmacy, Kufa University, Najaf City, Najaf Governorate, 540011, Iraq.
0.48	Serine/threonine-protein kinase 11	Q15831	CHEMBL5606	0.7	2 Department of Microbiology, College of Medicine, Babylon University, Hilla City, Babylon Governorate, 51002, Iraq.
0.48	Casein kinase I alpha	P48729	CHEMBL2793	0.69	3Clinical-Laboratory Sciences, College of Pharmacy, Kufa University, Najaf City, Najaf Governorate, 540011, Iraq.
0.47	Protein kinase C mu	Q15139	CHEMBL3863	0.8	4*Reseach Group of Bioengineering and Biotechnology, Laboratory for Computational Physiology; Department of Biology, Faculty of Science, Razi University 67149-67346, Kermanshah, Iran.
0.47	Casein kinase I gamma 2	P78368	CHEMBL2543	0.8	5*Department of Surgical Sciences, Functional Pharmacology and Neuroscience, Uppsala University, 751 24, Uppsala, Sweden.
0.46	CaM kinase IV	Q16566	CHEMBL2494	0.72	6Department of Science, College of Science, Uruk University, Baghdad, Iraq.
0.45	Casein kinase I gamma 1	Q9HCP0	CHEMBL2426	0.84	7Department of Applied Science, University of Technology, Baghdad, Iraq.
0.45	Mitogen-activated protein kinase 6	Q16659	CHEMBL5121	0.71	8Department of Pharmacy, Mazaya University Collage, Nasiriyah, Thi-Qar, Iraq.
0.43	Dual specificity protein kinase CLK3	P49761	CHEMBL4226	0.73	¥These authors contributed equally to this work
0.42	Mitogen-activated protein kinase 7	Q13164	CHEMBL5332	0.74	Corresponding authors: Helgi B. Schiöth, helgi.schioth@uu.se, Tel and Fax: 0046-18-4714160; Isaac Karimi; isaac-karimi2000@yahoo.com; karimiisaac@razi.ac.ir. Tel & Fax: 0098-83-34274545.
0.41	Glycogen synthase kinase-3 alpha	P49840	CHEMBL2850	0.83
0.4	Serine/threonine-protein kinase ICK	Q9UPZ9	CHEMBL1163126	0.76
0.39	Cyclin-dependent kinase 9	P50750	CHEMBL3116	0.69
0.38	MAP kinase p38 gamma	P53778	CHEMBL4674	0.71
0.37	Protein tyrosine kinase 2 beta	Q14289	CHEMBL5469	0.83
0.37	Dual specificity mitogen-activated protein kinase kinase 7	O14733	CHEMBL3530	0.69
0.37	Protein kinase C iota	P41743	CHEMBL2598	0.81
0.36	MAP kinase p38 delta	O15264	CHEMBL2939	0.73
0.35	Tyrosine-protein kinase ZAP-70	P43403	CHEMBL2803	0.82
0.34	Serine/threonine-protein kinase ULK2	Q8IYT8	CHEMBL5435	0.69
0.34	Cyclin-dependent kinase 5	Q00535	CHEMBL4036	0.76
0.34	Serine/threonine-protein kinase PRKX	P51817	CHEMBL5818	0.78
0.33	Serine/threonine-protein kinase DCLK2	Q8N568	CHEMBL5519	0.8
0.32	Homeodomain-interacting protein kinase 2	Q9H2X6	CHEMBL4576	0.7
0.32	Mitogen-activated protein kinase 4	P31152	CHEMBL5759	0.78
0.31	MAP kinase-activated protein kinase 5	Q8IW41	CHEMBL3094	0.78
0.31	CaM kinase II beta	Q13554	CHEMBL4121	0.79
0.31	Casein kinase I isoform gamma-3	Q9Y6M4	CHEMBL5084	0.78
0.31	Protein kinase N1	Q16512	CHEMBL3384	0.81
0.3	Dual specificity mitogen-activated protein kinase kinase 6	P52564	CHEMBL2171	0.76
0.28	AMP-activated protein kinase alpha-1 subunit	Q13131	CHEMBL4045	0.71
0.27	Tyrosine-protein kinase receptor FLT3	P36888	CHEMBL1974	0.88
0.27	Ribosomal protein S6 kinase alpha 3	P51812	CHEMBL2345	0.8
0.27	MAP kinase-activated protein kinase 3	Q16644	CHEMBL4670	0.74
0.26	Serine/threonine-protein kinase MARK1	Q9P0L2	CHEMBL5940	0.81
0.26	Serine/threonine-protein kinase MRCK-A	Q5VT25	CHEMBL4516	0.7
0.26	CaM kinase II alpha	Q9UQM7	CHEMBL4147	0.75
0.26	CaM kinase I alpha	Q14012	CHEMBL2493	0.74
0.25	Death-associated protein kinase 2	Q9UIK4	CHEMBL3123	0.72
0.25	Dual-specificity tyrosine-phosphorylation regulated kinase 2	Q92630	CHEMBL4376	0.82
0.25	G protein-coupled receptor kinase 7	Q8WTQ7	CHEMBL1075133	0.78
0.24	Rhodopsin kinase	Q15835	CHEMBL5607	0.69
0.24	Mitogen-activated protein kinase kinase kinase 10	Q02779	CHEMBL2873	0.76
0.24	Vascular endothelial growth factor receptor 3	P35916	CHEMBL1955	0.79
0.24	Testis-specific serine/threonine-protein kinase 1	Q9BXA7	CHEMBL6003	0.8
0.24	CaM-kinase kinase alpha	Q8N5S9	CHEMBL5256	0.71
0.23	Activin receptor type-1B	P36896	CHEMBL5310	0.78
0.23	Serine/threonine-protein kinase 17A	Q9UEE5	CHEMBL4525	0.81
0.22	cAMP-dependent protein kinase alpha-catalytic subunit	P17612	CHEMBL4101	0.75
0.22	Dual specificity mitogen-activated protein kinase kinase 4	P45985	CHEMBL2897	0.72
0.21	CaM kinase II gamma	Q13555	CHEMBL3829	0.81
0.21	cGMP-dependent protein kinase 1 beta	Q13976	CHEMBL4273	0.83
0.21	Serine/threonine-protein kinase Nek11	Q8NG66	CHEMBL5638	0.75
0.21	Maternal embryonic leucine zipper kinase	Q14680	CHEMBL4578	0.75
0.21	Serine/threonine-protein kinase haspin	Q8TF76	CHEMBL1075163	0.79
0.21	Ribosomal protein S6 kinase alpha 4	O75676	CHEMBL3125	0.74
0.21	Casein kinase I delta	P48730	CHEMBL2828	0.87
0.21	Mitogen-activated protein kinase kinase kinase 5	Q99683	CHEMBL5285	0.93
0.2	Serine/threonine-protein kinase PAK 3	O75914	CHEMBL2999	0.79
0.2	Serine/threonine-protein kinase tousled-like 2	Q86UE8	CHEMBL5404	0.78
0.2	Serine/threonine-protein kinase PLK1	P53350	CHEMBL3024	0.92
0.19	PAS domain-containing serine/threonine-protein kinase	Q96RG2	CHEMBL6054	0.87
0.18	Misshapen-like kinase 1	Q8N4C8	CHEMBL5518	0.73
0.18	Serine/threonine-protein kinase 33	Q9BYT3	CHEMBL6005	0.81
0.18	MAP kinase p38 beta	Q15759	CHEMBL3961	0.8
0.17	Serine/threonine-protein kinase Sgk1	O00141	CHEMBL2343	0.96
0.17	Dual specificity protein kinase CLK2	P49760	CHEMBL4225	0.77
0.16	CaM kinase II delta	Q13557	CHEMBL2801	0.83
0.16	Myosin light chain kinase family member 4	Q86YV6	CHEMBL5426	0.73
0.16	MAP kinase signal-integrating kinase 2	Q9HBH9	CHEMBL4204	0.8
0.16	Serine/threonine-protein kinase WNK3	Q9BYP7	CHEMBL6055	0.85
0.15	Casein kinase I isoform alpha-like	Q8N752	CHEMBL5520	0.82
0.14	Protein kinase C gamma	P05129	CHEMBL2938	0.9
0.14	NUAK family SNF1-like kinase 1	O60285	CHEMBL5784	0.83
0.14	Inhibitor of nuclear factor kappa B kinase alpha subunit	O15111	CHEMBL3476	0.91
0.13	Serine/threonine-protein kinase SRPK2	P78362	CHEMBL5668	0.88
0.13	Adaptor-associated kinase	Q2M2I8	CHEMBL3830	0.73
0.13	CaM-kinase kinase beta	Q96RR4	CHEMBL5284	0.76
0.12	MAP/microtubule affinity-regulating kinase 2	Q7KZI7	CHEMBL3831	0.8
0.11	Serine/threonine-protein kinase SRPK3	Q9UPE1	CHEMBL5415	0.76
0.11	Tyrosine-protein kinase ITK/TSK	Q08881	CHEMBL2959	0.94
0.1	Protein kinase C eta	P24723	CHEMBL3616	0.92
0.1	Serine/threonine-protein kinase SIK1	P57059	CHEMBL6082	0.76
0.1	Serine/threonine-protein kinase receptor R3	P37023	CHEMBL5311	0.73
0.1	Glycogen synthase kinase-3 beta	P49841	CHEMBL262	0.96
0.09	Tyrosine-protein kinase ABL	P00519	CHEMBL1862	0.9
0.09	Cyclin-dependent kinase-like 2	Q92772	CHEMBL5728	0.7
0.09	Serine/threonine-protein kinase TBK1	Q9UHD2	CHEMBL5408	0.8
0.08	Macrophage colony stimulating factor receptor	P07333	CHEMBL1844	0.85
0.08	Protein kinase C delta	Q05655	CHEMBL2996	0.94
0.08	Serine/threonine-protein kinase WNK2	Q9Y3S1	CHEMBL5639	0.87
0.08	Serine/threonine-protein kinase RAF	P04049	CHEMBL1906	0.88
0.08	Proto-oncogene tyrosine-protein kinase MER	Q12866	CHEMBL5331	0.86
0.08	NUAK family SNF1-like kinase 2	Q9H093	CHEMBL5698	0.75
0.07	Death-associated protein kinase 3	O43293	CHEMBL2468	0.73
0.07	MAP kinase-interacting serine/threonine-protein kinase MNK1	Q9BUB5	CHEMBL4718	0.82
0.07	Protein kinase C theta	Q04759	CHEMBL3920	0.93
0.07	MAP kinase ERK2	P28482	CHEMBL4040	0.88
0.07	Ephrin type-B receptor 1	P54762	CHEMBL5072	0.72
0.06	Nerve growth factor receptor Trk-A	P04629	CHEMBL2815	0.78
0.06	Serine/threonine protein kinase NLK	Q9UBE8	CHEMBL5364	0.78
0.06	Ephrin type-A receptor 5	P54756	CHEMBL3987	0.72
0.05	Serine/threonine-protein kinase PIM1	P11309	CHEMBL2147	0.97
0.05	Tyrosine-protein kinase BLK	P51451	CHEMBL2250	0.76
0.05	Protein kinase C alpha	P17252	CHEMBL299	0.96
0.05	Dual-specificity tyrosine-phosphorylation regulated kinase 1A	Q13627	CHEMBL2292	0.91
0.05	CaM kinase I gamma	Q96NX5	CHEMBL5258	0.78
0.04	Mitogen-activated protein kinase kinase kinase 9	P80192	CHEMBL2872	0.8
0.04	Serine/threonine-protein kinase PIM3	Q86V86	CHEMBL5407	0.94
0.04	Interleukin-1 receptor-associated kinase 1	P51617	CHEMBL3357	0.74
0.04	Dual specificity mitogen-activated protein kinase kinase 1	Q02750	CHEMBL3587	0.93
0.04	Serine/threonine-protein kinase RIPK2	O43353	CHEMBL5014	0.76
0.04	Serine-protein kinase ATM	Q13315	CHEMBL3797	1
0.03	TGF-beta receptor type I	P36897	CHEMBL4439	0.92
0.03	Serine/threonine-protein kinase MST2	Q13188	CHEMBL4708	0.81
0.02	Phosphorylase kinase gamma subunit 1	Q16816	CHEMBL4004	0.75
0.02	Protein kinase C epsilon	Q02156	CHEMBL3582	0.92
0.02	G protein-coupled receptor kinase 5	P34947	CHEMBL5678	0.97
0.02	Serine/threonine-protein kinase Sgk2	Q9HBY8	CHEMBL5794	0.91
0.02	Protein kinase C beta	P05771	CHEMBL3045	0.95
0.02	BR serine/threonine-protein kinase 2	Q8IWQ3	CHEMBL4574	0.8
0.01	Serine/threonine-protein kinase NEK2	P51955	CHEMBL3835	0.84
0.01	Serine/threonine-protein kinase Aurora-C	Q9UQB9	CHEMBL3935	0.71
0.01	Ribosomal protein S6 kinase alpha 1	Q15418	CHEMBL2553	0.8
0.01	Serine/threonine-protein kinase Aurora-B	Q96GD4	CHEMBL2185	0.92
0	Serine/threonine-protein kinase Aurora-A	O14965	CHEMBL4722	0.92
0	Ribosomal protein S6 kinase alpha 2	Q15349	CHEMBL3906	0.83
0	Serine/threonine-protein kinase PIM2	Q9P1W9	CHEMBL4523	0.98

## Sheet: L3 gene list
symbol
AAK1
ACVR1B
ACVRL1
AURKA
AURKB
AURKC
BLK
BRAF
CAMK1
CAMK2A
CAMK2B
CAMK2D
CAMK2G
CAMK4
CAMKK2
CDC42BPA
CDK11A
CDK11B
CDK16
CDK5
CDK9
CLK1
CLK3
COQ8B
CSNK1A1L
CSNK1D
CSNK1G1
CSNK1G2
CSNK1G3
CSNK2A1
DAPK2
DAPK3
EIF2AK2
EPHA2
EPHA3
EPHA5
EPHB1
ERBB2
ERBB3
FGR
FYN
GAK
GRK1
GSK3A
HASPIN
HIPK2
IRAK4
MAP2K4
MAP2K5
MAP2K6
MAP2K7
MAP3K10
MAP3K4
MAP3K8
MAP3K9
MAPK10
MAPK12
MAPK13
MAPK3
MAPK4
MAPK6
MAPK7
MAPK9
MAPKAPK3
MAPKAPK5
MARK1
MARK2
MELK
MET
MINK1
MKNK2
MYLK
MYLK4
NEK11
NEK5
NEK6
NUAK1
NUAK2
PAK2
PAK6
PDPK1
PHKG1
PHKG2
PLK1
PLK4
PRKAA1
PRKCI
PRKD1
PRKX
PTK2
PTK2B
RIPK2
RPS6KA2
RPS6KA3
RPS6KA4
RPS6KA6
SIK1
STK11
STK17A
STK17B
STK25
STK26
STK3
STK33
STK36
TGFBR1
TLK2
TNIK
TPTEP2-CSNK1E

## Sheet: L5
Confidence	Name	UniProt ID	ChEMBL ID	Prediction accuracy (AUC, LOO CV)
0.63	Serine/threonine-protein kinase NEK6	Q9HC98	CHEMBL4309	0.7
0.57	CaM kinase IV	Q16566	CHEMBL2494	0.72
0.56	Serine/threonine-protein kinase 11	Q15831	CHEMBL5606	0.7
0.53	MAP kinase ERK1	P27361	CHEMBL3385	0.74
0.53	Casein kinase I alpha	P48729	CHEMBL2793	0.69
0.51	Mitogen-activated protein kinase 7	Q13164	CHEMBL5332	0.74
0.5	Serine/threonine-protein kinase ICK	Q9UPZ9	CHEMBL1163126	0.76
0.49	Dual specificity protein kinase CLK3	P49761	CHEMBL4226	0.73
0.48	Protein tyrosine kinase 2 beta	Q14289	CHEMBL5469	0.83
0.48	Mitogen-activated protein kinase 6	Q16659	CHEMBL5121	0.71
0.47	Cyclin-dependent kinase 9	P50750	CHEMBL3116	0.69
0.47	Protein kinase N1	Q16512	CHEMBL3384	0.81
0.47	MAP kinase p38 gamma	P53778	CHEMBL4674	0.71
0.47	Dual specificity mitogen-activated protein kinase kinase 7	O14733	CHEMBL3530	0.69
0.46	MAP kinase p38 delta	O15264	CHEMBL2939	0.73
0.46	Serine/threonine-protein kinase PRKX	P51817	CHEMBL5818	0.78
0.46	Serine/threonine-protein kinase ULK2	Q8IYT8	CHEMBL5435	0.69
0.45	Serine/threonine-protein kinase haspin	Q8TF76	CHEMBL1075163	0.79
0.44	MAP kinase-activated protein kinase 5	Q8IW41	CHEMBL3094	0.78
0.44	Casein kinase I gamma 2	P78368	CHEMBL2543	0.8
0.43	AMP-activated protein kinase alpha-1 subunit	Q13131	CHEMBL4045	0.71
0.43	Protein kinase C iota	P41743	CHEMBL2598	0.81
0.42	Casein kinase I gamma 1	Q9HCP0	CHEMBL2426	0.84
0.42	CaM kinase II beta	Q13554	CHEMBL4121	0.79
0.41	Serine/threonine-protein kinase tousled-like 1	Q9UKI8	CHEMBL5388	0.74
0.41	CaM-kinase kinase alpha	Q8N5S9	CHEMBL5256	0.71
0.4	Serine/threonine-protein kinase MRCK-A	Q5VT25	CHEMBL4516	0.7
0.39	Mitogen-activated protein kinase kinase kinase 10	Q02779	CHEMBL2873	0.76
0.39	Protein kinase C mu	Q15139	CHEMBL3863	0.8
0.39	Homeodomain-interacting protein kinase 2	Q9H2X6	CHEMBL4576	0.7
0.38	Serine/threonine-protein kinase DCLK2	Q8N568	CHEMBL5519	0.8
0.37	Cyclin-dependent kinase 5	Q00535	CHEMBL4036	0.76
0.37	MAP kinase-activated protein kinase 3	Q16644	CHEMBL4670	0.74
0.37	cGMP-dependent protein kinase 1 beta	Q13976	CHEMBL4273	0.83
0.36	Glycogen synthase kinase-3 alpha	P49840	CHEMBL2850	0.83
0.35	Ribosomal protein S6 kinase alpha 4	O75676	CHEMBL3125	0.74
0.35	G protein-coupled receptor kinase 7	Q8WTQ7	CHEMBL1075133	0.78
0.35	CaM kinase I alpha	Q14012	CHEMBL2493	0.74
0.34	Tyrosine-protein kinase ZAP-70	P43403	CHEMBL2803	0.82
0.34	Death-associated protein kinase 2	Q9UIK4	CHEMBL3123	0.72
0.34	Mitogen-activated protein kinase 4	P31152	CHEMBL5759	0.78
0.34	cAMP-dependent protein kinase alpha-catalytic subunit	P17612	CHEMBL4101	0.75
0.33	PAS domain-containing serine/threonine-protein kinase	Q96RG2	CHEMBL6054	0.87
0.33	Rhodopsin kinase	Q15835	CHEMBL5607	0.69
0.33	Serine/threonine-protein kinase PAK 3	O75914	CHEMBL2999	0.79
0.33	Testis-specific serine/threonine-protein kinase 1	Q9BXA7	CHEMBL6003	0.8
0.32	Maternal embryonic leucine zipper kinase	Q14680	CHEMBL4578	0.75
0.32	Cyclin-dependent kinase-like 2	Q92772	CHEMBL5728	0.7
0.32	Serine/threonine-protein kinase MARK1	Q9P0L2	CHEMBL5940	0.81
0.32	Misshapen-like kinase 1	Q8N4C8	CHEMBL5518	0.73
0.31	Serine/threonine-protein kinase tousled-like 2	Q86UE8	CHEMBL5404	0.78
0.31	MAP kinase signal-integrating kinase 2	Q9HBH9	CHEMBL4204	0.8
0.31	Serine/threonine-protein kinase receptor R3	P37023	CHEMBL5311	0.73
0.3	Dual-specificity tyrosine-phosphorylation regulated kinase 2	Q92630	CHEMBL4376	0.82
0.3	Myotonin-protein kinase	Q09013	CHEMBL5320	0.77
0.29	Serine/threonine-protein kinase Nek11	Q8NG66	CHEMBL5638	0.75
0.28	Serine/threonine-protein kinase 33	Q9BYT3	CHEMBL6005	0.81
0.28	Serine/threonine-protein kinase 17A	Q9UEE5	CHEMBL4525	0.81
0.28	CaM kinase II alpha	Q9UQM7	CHEMBL4147	0.75
0.28	Casein kinase I isoform gamma-3	Q9Y6M4	CHEMBL5084	0.78
0.27	Ribosomal protein S6 kinase alpha 3	P51812	CHEMBL2345	0.8
0.27	Serine/threonine-protein kinase WNK3	Q9BYP7	CHEMBL6055	0.85
0.27	Myosin light chain kinase family member 4	Q86YV6	CHEMBL5426	0.73
0.27	Adaptor-associated kinase	Q2M2I8	CHEMBL3830	0.73
0.27	Serine/threonine-protein kinase SIK1	P57059	CHEMBL6082	0.76
0.26	Dual specificity protein kinase CLK2	P49760	CHEMBL4225	0.77
0.26	Interleukin-1 receptor-associated kinase 1	P51617	CHEMBL3357	0.74
0.26	MAP/microtubule affinity-regulating kinase 4	Q96L34	CHEMBL5754	0.85
0.26	Ephrin type-B receptor 1	P54762	CHEMBL5072	0.72
0.26	CaM-kinase kinase beta	Q96RR4	CHEMBL5284	0.76
0.25	CaM kinase II gamma	Q13555	CHEMBL3829	0.81
0.25	Serine/threonine-protein kinase SRPK3	Q9UPE1	CHEMBL5415	0.76
0.25	CaM kinase II delta	Q13557	CHEMBL2801	0.83
0.24	Phosphorylase kinase gamma subunit 1	Q16816	CHEMBL4004	0.75
0.24	Ephrin type-A receptor 5	P54756	CHEMBL3987	0.72
0.24	Serine/threonine-protein kinase WNK2	Q9Y3S1	CHEMBL5639	0.87
0.24	Casein kinase I delta	P48730	CHEMBL2828	0.87
0.23	NUAK family SNF1-like kinase 1	O60285	CHEMBL5784	0.83
0.23	Dual specificity mitogen-activated protein kinase kinase 6	P52564	CHEMBL2171	0.76
0.23	Casein kinase I isoform alpha-like	Q8N752	CHEMBL5520	0.82
0.23	NUAK family SNF1-like kinase 2	Q9H093	CHEMBL5698	0.75
0.22	Serine/threonine-protein kinase SRPK2	P78362	CHEMBL5668	0.88
0.21	Dual specificity mitogen-activated protein kinase kinase 4	P45985	CHEMBL2897	0.72
0.21	Serine/threonine-protein kinase PLK1	P53350	CHEMBL3024	0.92
0.2	Mitogen-activated protein kinase kinase kinase 9	P80192	CHEMBL2872	0.8
0.2	CaM kinase I gamma	Q96NX5	CHEMBL5258	0.78
0.2	MAP kinase ERK2	P28482	CHEMBL4040	0.88
0.2	Mitogen-activated protein kinase kinase kinase 5	Q99683	CHEMBL5285	0.93
0.2	Activin receptor type-1B	P36896	CHEMBL5310	0.78
0.2	Serine/threonine-protein kinase PCTAIRE-1	Q00536	CHEMBL4597	0.74
0.19	Death-associated protein kinase 3	O43293	CHEMBL2468	0.73
0.19	Cyclin-dependent kinase 4	P11802	CHEMBL331	0.82
0.18	Serine/threonine-protein kinase TBK1	Q9UHD2	CHEMBL5408	0.8
0.18	Ephrin type-A receptor 2	P29317	CHEMBL2068	0.81
0.18	Serine/threonine-protein kinase NEK2	P51955	CHEMBL3835	0.84
0.17	Receptor tyrosine-protein kinase erbB-3	P21860	CHEMBL5838	0.74
0.17	Serine/threonine-protein kinase Nek5	Q6P3R8	CHEMBL5044	0.83
0.17	MAP/microtubule affinity-regulating kinase 2	Q7KZI7	CHEMBL3831	0.8
0.16	Proto-oncogene tyrosine-protein kinase MER	Q12866	CHEMBL5331	0.86
0.16	Ephrin type-A receptor 3	P29320	CHEMBL4954	0.69
0.16	Mitogen-activated protein kinase kinase kinase kinase 3	Q8IVH8	CHEMBL5432	0.76
0.14	Serine/threonine-protein kinase Sgk1	O00141	CHEMBL2343	0.96
0.14	Tyrosine- and threonine-specific cdc2-inhibitory kinase	Q99640	CHEMBL3984	0.75
0.13	Ephrin type-A receptor 1	P21709	CHEMBL5810	0.72
0.13	Serine/threonine-protein kinase Aurora-B	Q96GD4	CHEMBL2185	0.92
0.13	Protein kinase C gamma	P05129	CHEMBL2938	0.9
0.12	Serine/threonine-protein kinase Sgk2	Q9HBY8	CHEMBL5794	0.91
0.12	Tyrosine-protein kinase FGR	P09769	CHEMBL4454	0.77
0.12	MAP kinase p38 beta	Q15759	CHEMBL3961	0.8
0.12	Inhibitor of nuclear factor kappa B kinase alpha subunit	O15111	CHEMBL3476	0.91
0.12	Protein kinase N2	Q16513	CHEMBL3032	0.79
0.12	Serine/threonine-protein kinase Aurora-C	Q9UQB9	CHEMBL3935	0.71
0.12	MAP kinase-interacting serine/threonine-protein kinase MNK1	Q9BUB5	CHEMBL4718	0.82
0.12	Nerve growth factor receptor Trk-A	P04629	CHEMBL2815	0.78
0.12	Ribosomal protein S6 kinase alpha 1	Q15418	CHEMBL2553	0.8
0.11	Tyrosine-protein kinase receptor FLT3	P36888	CHEMBL1974	0.88
0.11	Serine/threonine-protein kinase 17B	O94768	CHEMBL3980	0.83
0.11	Protein kinase C theta	Q04759	CHEMBL3920	0.93
0.11	Vascular endothelial growth factor receptor 3	P35916	CHEMBL1955	0.79
0.1	Serine/threonine-protein kinase MST2	Q13188	CHEMBL4708	0.81
0.1	Protein kinase C eta	P24723	CHEMBL3616	0.92
0.1	Ribosomal protein S6 kinase alpha 2	Q15349	CHEMBL3906	0.83
0.09	PITSLRE serine/threonine-protein kinase CDC2L2	Q9UQ88	CHEMBL5416	0.75
0.09	PITSLRE serine/threonine-protein kinase CDC2L1	P21127	CHEMBL5808	0.75
0.09	Dual-specificity tyrosine-phosphorylation regulated kinase 1A	Q13627	CHEMBL2292	0.91
0.09	Dual specificity protein kinase CLK4	Q9HAZ1	CHEMBL4203	0.82
0.09	Protein kinase C delta	Q05655	CHEMBL2996	0.94
0.09	Tyrosine-protein kinase ITK/TSK	Q08881	CHEMBL2959	0.94
0.08	Serine/threonine-protein kinase PIM3	Q86V86	CHEMBL5407	0.94
0.08	Wee1-like protein kinase 2	P0C1S8	CHEMBL5095	0.76
0.08	Interleukin-1 receptor-associated kinase 4	Q9NWZ3	CHEMBL3778	0.83
0.08	Serine/threonine-protein kinase Aurora-A	O14965	CHEMBL4722	0.92
0.07	Inhibitor of nuclear factor kappa B kinase epsilon subunit	Q14164	CHEMBL3529	0.82
0.07	G protein-coupled receptor kinase 5	P34947	CHEMBL5678	0.97
0.07	TGF-beta receptor type I	P36897	CHEMBL4439	0.92
0.06	Serine/threonine-protein kinase LATS1	O95835	CHEMBL6167	0.76
0.06	BR serine/threonine-protein kinase 2	Q8IWQ3	CHEMBL4574	0.8
0.05	Ephrin type-B receptor 2	P29323	CHEMBL3290	0.77
0.05	Macrophage-stimulating protein receptor	Q04912	CHEMBL2689	0.75
0.05	Serine/threonine-protein kinase PIM1	P11309	CHEMBL2147	0.97
0.05	Activin receptor type-1	Q04771	CHEMBL5903	0.84
0.05	Muscle skeletal receptor tyrosine protein kinase	O15146	CHEMBL5684	0.81
0.05	Serine-protein kinase ATM	Q13315	CHEMBL3797	1
0.04	Myosin light chain kinase smooth muscle	Q15746	CHEMBL2428	0.79
0.04	AMP-activated protein kinase alpha-2 subunit	P54646	CHEMBL2116	0.84
0.04	Cyclin-dependent kinase 1	P06493	CHEMBL308	0.97
0.04	Dual specificity mitogen-activated protein kinase kinase 1	Q02750	CHEMBL3587	0.93
0.03	Protein kinase C alpha	P17252	CHEMBL299	0.96
0.03	Tyrosine-protein kinase TEC	P42680	CHEMBL4246	0.8
0.03	Serine/threonine-protein kinase MST1	Q13043	CHEMBL4598	0.8
0.02	Glycogen synthase kinase-3 beta	P49841	CHEMBL262	0.96
0.02	Tyrosine-protein kinase BLK	P51451	CHEMBL2250	0.76
0.02	Mitogen-activated protein kinase kinase kinase kinase 1	Q92918	CHEMBL5749	0.75
0.02	Tyrosine-protein kinase Lyn	P07948	CHEMBL3905	0.77
0.02	Protein kinase C epsilon	Q02156	CHEMBL3582	0.92
0.02	Serine/threonine-protein kinase PIM2	Q9P1W9	CHEMBL4523	0.98
0.02	MAP kinase-activated protein kinase 2	P49137	CHEMBL2208	0.98
0.01	Protein kinase C beta	P05771	CHEMBL3045	0.95
0.01	Protein kinase C zeta	Q05513	CHEMBL3438	0.96
0.01	Serine/threonine-protein kinase RAF	P04049	CHEMBL1906	0.88
0.01	DNA-dependent protein kinase	P78527	CHEMBL3142	0.99
0.01	Myosin light chain kinase	Q32MK0	CHEMBL4627	0.79
0.01	BR serine/threonine-protein kinase 1	Q8TDC3	CHEMBL5650	0.84
0.01	Dual specificty protein kinase CLK1	P49759	CHEMBL4224	0.86
0	Serine/threonine-protein kinase LATS2	Q9NRM7	CHEMBL5907	0.73
0	Rho-associated protein kinase 2	O75116	CHEMBL2973	0.95
0	Serine/threonine protein kinase NLK	Q9UBE8	CHEMBL5364	0.78

## Sheet: L5 gene list
symbol
AAK1
ACVR1
ACVR1B
ACVRL1
ATM
AURKA
AURKB
AURKC
BLK
BRSK1
BRSK2
CAMK1
CAMK1G
CAMK2A
CAMK2B
CAMK2D
CAMK2G
CAMK4
CAMKK1
CAMKK2
CDC42BPA
CDK1
CDK11A
CDK11B
CDK16
CDK4
CDK5
CDK9
CDKL2
CHUK
CILK1
CLK1
CLK2
CLK3
CLK4
CSNK1A1
CSNK1A1L
CSNK1D
CSNK1G1
CSNK1G2
CSNK1G3
DAPK2
DAPK3
DCLK2
DMPK
DYRK1A
DYRK2
EPHA1
EPHA2
EPHA3
EPHA5
EPHB1
EPHB2
ERBB3
FGR
FLT3
FLT4
GRK1
GRK5
GRK7
GSK3A
GSK3B
HASPIN
HIPK2
IKBKE
IRAK1
IRAK4
ITK
LATS1
LATS2
LYN
MAP2K1
MAP2K4
MAP2K6
MAP2K7
MAP3K10
MAP3K5
MAP3K9
MAP4K1
MAP4K3
MAPK1
MAPK11
MAPK12
MAPK13
MAPK3
MAPK4
MAPK6
MAPK7
MAPKAPK2
MAPKAPK3
MAPKAPK5
MARK1
MARK2
MARK4
MELK
MERTK
MINK1
MKNK1
MKNK2
MST1R
MUSK
MYLK
MYLK3
MYLK4
NEK11
NEK2
NEK5
NEK6
NLK
NTRK1
NUAK1
NUAK2
PAK3
PASK
PHKG1
PIM1
PIM2
PIM3
PKMYT1
PKN1
PKN2
PLK1
PRKAA1
PRKAA2
PRKACA
PRKCA
PRKCB
PRKCD
PRKCE
PRKCG
PRKCH
PRKCI
PRKCQ
PRKCZ
PRKD1
PRKDC
PRKG1
PRKX
PTK2B
RAF1
ROCK2
RPS6KA1
RPS6KA2
RPS6KA3
RPS6KA4
SGK1
SGK2
SIK1
SRPK2
SRPK3
STK11
STK17A
STK17B
STK3
STK33
STK4
TBK1
TEC
TGFBR1
TLK1
TLK2
TSSK1B
ULK2
WEE2
WNK2
WNK3
ZAP70

## Sheet: L7
Confidence	Name	UniProt ID	ChEMBL ID	Prediction accuracy (AUC, LOO CV)
0.62	Serine/threonine-protein kinase NEK6	Q9HC98	CHEMBL4309	0.7
0.58	Dual specificity protein kinase CLK3	P49761	CHEMBL4226	0.73
0.56	CaM kinase IV	Q16566	CHEMBL2494	0.72
0.55	Serine/threonine-protein kinase ULK2	Q8IYT8	CHEMBL5435	0.69
0.55	Serine/threonine-protein kinase 11	Q15831	CHEMBL5606	0.7
0.55	Myotonin-protein kinase	Q09013	CHEMBL5320	0.77
0.55	MAP kinase ERK1	P27361	CHEMBL3385	0.74
0.52	Mitogen-activated protein kinase 7	Q13164	CHEMBL5332	0.74
0.52	Casein kinase I alpha	P48729	CHEMBL2793	0.69
0.51	Mitogen-activated protein kinase 6	Q16659	CHEMBL5121	0.71
0.5	Casein kinase I gamma 2	P78368	CHEMBL2543	0.8
0.5	CaM kinase II beta	Q13554	CHEMBL4121	0.79
0.48	Dual specificity mitogen-activated protein kinase kinase 7	O14733	CHEMBL3530	0.69
0.48	Wee1-like protein kinase 2	P0C1S8	CHEMBL5095	0.76
0.48	Homeodomain-interacting protein kinase 2	Q9H2X6	CHEMBL4576	0.7
0.47	CaM kinase I alpha	Q14012	CHEMBL2493	0.74
0.47	Cyclin-dependent kinase 9	P50750	CHEMBL3116	0.69
0.45	Serine/threonine-protein kinase PRKX	P51817	CHEMBL5818	0.78
0.45	Protein kinase N1	Q16512	CHEMBL3384	0.81
0.45	AMP-activated protein kinase alpha-1 subunit	Q13131	CHEMBL4045	0.71
0.44	Serine/threonine-protein kinase PAK 3	O75914	CHEMBL2999	0.79
0.44	MAP kinase signal-integrating kinase 2	Q9HBH9	CHEMBL4204	0.8
0.44	Serine/threonine-protein kinase Nek11	Q8NG66	CHEMBL5638	0.75
0.44	MAP kinase p38 delta	O15264	CHEMBL2939	0.73
0.44	Misshapen-like kinase 1	Q8N4C8	CHEMBL5518	0.73
0.44	Protein kinase C mu	Q15139	CHEMBL3863	0.8
0.43	Serine/threonine-protein kinase ICK	Q9UPZ9	CHEMBL1163126	0.76
0.43	MAP kinase p38 gamma	P53778	CHEMBL4674	0.71
0.43	MAP kinase-activated protein kinase 5	Q8IW41	CHEMBL3094	0.78
0.43	Serine/threonine-protein kinase MRCK-A	Q5VT25	CHEMBL4516	0.7
0.43	Interleukin-1 receptor-associated kinase 1	P51617	CHEMBL3357	0.74
0.43	CaM-kinase kinase beta	Q96RR4	CHEMBL5284	0.76
0.42	Serine/threonine-protein kinase SIK1	P57059	CHEMBL6082	0.76
0.42	Rhodopsin kinase	Q15835	CHEMBL5607	0.69
0.42	Serine/threonine-protein kinase haspin	Q8TF76	CHEMBL1075163	0.79
0.41	Tyrosine- and threonine-specific cdc2-inhibitory kinase	Q99640	CHEMBL3984	0.75
0.41	Maternal embryonic leucine zipper kinase	Q14680	CHEMBL4578	0.75
0.41	Mitogen-activated protein kinase kinase kinase 10	Q02779	CHEMBL2873	0.76
0.41	Casein kinase I gamma 1	Q9HCP0	CHEMBL2426	0.84
0.4	Mitogen-activated protein kinase kinase kinase kinase 3	Q8IVH8	CHEMBL5432	0.76
0.39	Protein kinase C iota	P41743	CHEMBL2598	0.81
0.39	Ephrin type-A receptor 5	P54756	CHEMBL3987	0.72
0.39	Ephrin type-B receptor 1	P54762	CHEMBL5072	0.72
0.39	Serine/threonine-protein kinase receptor R3	P37023	CHEMBL5311	0.73
0.39	Serine/threonine-protein kinase 17A	Q9UEE5	CHEMBL4525	0.81
0.39	Mitogen-activated protein kinase 4	P31152	CHEMBL5759	0.78
0.38	Receptor tyrosine-protein kinase erbB-3	P21860	CHEMBL5838	0.74
0.38	Serine/threonine-protein kinase MARK1	Q9P0L2	CHEMBL5940	0.81
0.38	Serine/threonine-protein kinase tousled-like 1	Q9UKI8	CHEMBL5388	0.74
0.37	Serine/threonine-protein kinase DCLK2	Q8N568	CHEMBL5519	0.8
0.37	Cyclin-dependent kinase 5	Q00535	CHEMBL4036	0.76
0.36	CaM-kinase kinase alpha	Q8N5S9	CHEMBL5256	0.71
0.36	MAP kinase-activated protein kinase 3	Q16644	CHEMBL4670	0.74
0.35	G protein-coupled receptor kinase 7	Q8WTQ7	CHEMBL1075133	0.78
0.35	Dual specificity protein kinase CLK2	P49760	CHEMBL4225	0.77
0.35	PAS domain-containing serine/threonine-protein kinase	Q96RG2	CHEMBL6054	0.87
0.35	Ribosomal protein S6 kinase alpha 4	O75676	CHEMBL3125	0.74
0.35	Serine/threonine-protein kinase SBK1	Q52WX2	CHEMBL1163129	0.69
0.35	Mitogen-activated protein kinase kinase kinase kinase 1	Q92918	CHEMBL5749	0.75
0.35	Tyrosine-protein kinase FGR	P09769	CHEMBL4454	0.77
0.34	cAMP-dependent protein kinase alpha-catalytic subunit	P17612	CHEMBL4101	0.75
0.34	Ephrin type-A receptor 3	P29320	CHEMBL4954	0.69
0.34	Glycogen synthase kinase-3 alpha	P49840	CHEMBL2850	0.83
0.34	CaM kinase II delta	Q13557	CHEMBL2801	0.83
0.34	Ribosomal protein S6 kinase alpha 3	P51812	CHEMBL2345	0.8
0.33	cGMP-dependent protein kinase 1 beta	Q13976	CHEMBL4273	0.83
0.33	Testis-specific serine/threonine-protein kinase 1	Q9BXA7	CHEMBL6003	0.8
0.32	Death-associated protein kinase 2	Q9UIK4	CHEMBL3123	0.72
0.32	NUAK family SNF1-like kinase 1	O60285	CHEMBL5784	0.83
0.32	Tyrosine-protein kinase ZAP-70	P43403	CHEMBL2803	0.82
0.31	Mitogen-activated protein kinase kinase kinase 9	P80192	CHEMBL2872	0.8
0.31	Serine/threonine-protein kinase tousled-like 2	Q86UE8	CHEMBL5404	0.78
0.31	Ephrin type-A receptor 2	P29317	CHEMBL2068	0.81
0.31	Dual-specificity tyrosine-phosphorylation regulated kinase 2	Q92630	CHEMBL4376	0.82
0.3	Ephrin type-A receptor 1	P21709	CHEMBL5810	0.72
0.29	Dual specificity mitogen-activated protein kinase kinase 4	P45985	CHEMBL2897	0.72
0.29	CaM kinase II alpha	Q9UQM7	CHEMBL4147	0.75
0.29	Serine/threonine-protein kinase TBK1	Q9UHD2	CHEMBL5408	0.8
0.29	Serine/threonine-protein kinase 33	Q9BYT3	CHEMBL6005	0.81
0.28	Serine/threonine-protein kinase WNK3	Q9BYP7	CHEMBL6055	0.85
0.28	Serine/threonine-protein kinase NEK2	P51955	CHEMBL3835	0.84
0.27	Adaptor-associated kinase	Q2M2I8	CHEMBL3830	0.73
0.27	MAP/microtubule affinity-regulating kinase 2	Q7KZI7	CHEMBL3831	0.8
0.26	CaM kinase II gamma	Q13555	CHEMBL3829	0.81
0.26	Mitogen-activated protein kinase kinase kinase 13	O43283	CHEMBL1163124	0.69
0.26	Casein kinase I isoform gamma-3	Q9Y6M4	CHEMBL5084	0.78
0.26	Myosin light chain kinase family member 4	Q86YV6	CHEMBL5426	0.73
0.26	Ephrin type-B receptor 2	P29323	CHEMBL3290	0.77
0.26	Tyrosine-protein kinase BLK	P51451	CHEMBL2250	0.76
0.26	Activin receptor type-1B	P36896	CHEMBL5310	0.78
0.26	Dual specificity mitogen-activated protein kinase kinase 6	P52564	CHEMBL2171	0.76
0.25	MAP/microtubule affinity-regulating kinase 4	Q96L34	CHEMBL5754	0.85
0.25	Nerve growth factor receptor Trk-A	P04629	CHEMBL2815	0.78
0.25	Serine/threonine-protein kinase WNK2	Q9Y3S1	CHEMBL5639	0.87
0.25	Serine/threonine-protein kinase GAK	O14976	CHEMBL4355	0.72
0.25	Phosphorylase kinase gamma subunit 1	Q16816	CHEMBL4004	0.75
0.25	Mitogen-activated protein kinase kinase kinase 4	Q9Y6R4	CHEMBL4853	0.81
0.25	Serine/threonine-protein kinase SRPK3	Q9UPE1	CHEMBL5415	0.76
0.25	Casein kinase I isoform alpha-like	Q8N752	CHEMBL5520	0.82
0.24	Serine/threonine-protein kinase Aurora-C	Q9UQB9	CHEMBL3935	0.71
0.24	Serine/threonine-protein kinase Nek5	Q6P3R8	CHEMBL5044	0.83
0.24	Serine/threonine-protein kinase 25	O00506	CHEMBL5552	0.77
0.24	Tyrosine-protein kinase TEC	P42680	CHEMBL4246	0.8
0.24	Tyrosine-protein kinase FYN	P06241	CHEMBL1841	0.75
0.24	NUAK family SNF1-like kinase 2	Q9H093	CHEMBL5698	0.75
0.23	Protein tyrosine kinase 2 beta	Q14289	CHEMBL5469	0.83
0.23	Tyrosine-protein kinase Lyn	P07948	CHEMBL3905	0.77
0.22	Casein kinase I delta	P48730	CHEMBL2828	0.87
0.22	Serine/threonine-protein kinase Aurora-B	Q96GD4	CHEMBL2185	0.92
0.22	MAP kinase p38 beta	Q15759	CHEMBL3961	0.8
0.21	Vascular endothelial growth factor receptor 3	P35916	CHEMBL1955	0.79
0.2	Cyclin-dependent kinase-like 2	Q92772	CHEMBL5728	0.7
0.2	Cyclin-dependent kinase 4	P11802	CHEMBL331	0.82
0.2	Serine/threonine-protein kinase SRPK2	P78362	CHEMBL5668	0.88
0.2	Serine/threonine-protein kinase Sgk2	Q9HBY8	CHEMBL5794	0.91
0.2	Serine/threonine-protein kinase PLK1	P53350	CHEMBL3024	0.92
0.19	Mitogen-activated protein kinase kinase kinase 5	Q99683	CHEMBL5285	0.93
0.19	Interleukin-1 receptor-associated kinase 4	Q9NWZ3	CHEMBL3778	0.83
0.17	CaM kinase I gamma	Q96NX5	CHEMBL5258	0.78
0.17	Tyrosine-protein kinase FRK	P42685	CHEMBL4223	0.74
0.17	Death-associated protein kinase 3	O43293	CHEMBL2468	0.73
0.17	Serine/threonine-protein kinase PCTAIRE-1	Q00536	CHEMBL4597	0.74
0.17	Serine/threonine-protein kinase 36	Q9NRP7	CHEMBL4312	0.72
0.16	Dual specificity mitogen-activated protein kinase kinase 5	Q13163	CHEMBL4948	0.71
0.16	Serine/threonine-protein kinase RIPK2	O43353	CHEMBL5014	0.76
0.16	Tyrosine-protein kinase receptor RET	P07949	CHEMBL2041	0.77
0.16	Protein kinase C delta	Q05655	CHEMBL2996	0.94
0.15	Activin receptor type-1	Q04771	CHEMBL5903	0.84
0.15	Serine/threonine protein kinase NLK	Q9UBE8	CHEMBL5364	0.78
0.15	Ribosomal protein S6 kinase alpha 2	Q15349	CHEMBL3906	0.83
0.15	Platelet-derived growth factor receptor alpha	P16234	CHEMBL2007	0.84
0.15	MAP kinase-interacting serine/threonine-protein kinase MNK1	Q9BUB5	CHEMBL4718	0.82
0.14	Insulin receptor	P06213	CHEMBL1981	0.81
0.14	ALK tyrosine kinase receptor	Q9UM73	CHEMBL4247	0.91
0.14	Tyrosine-protein kinase BRK	Q13882	CHEMBL4601	0.83
0.14	MAP kinase ERK2	P28482	CHEMBL4040	0.88
0.14	myosin light chain kinase 2	Q9H1R3	CHEMBL2777	0.75
0.13	Tyrosine-protein kinase ITK/TSK	Q08881	CHEMBL2959	0.94
0.13	Serine/threonine-protein kinase MST1	Q13043	CHEMBL4598	0.8
0.12	Serine/threonine-protein kinase 17B	O94768	CHEMBL3980	0.83
0.12	Ephrin type-B receptor 4	P54760	CHEMBL5147	0.85
0.12	Protein kinase C theta	Q04759	CHEMBL3920	0.93
0.12	Protein kinase C gamma	P05129	CHEMBL2938	0.9
0.12	Serine/threonine-protein kinase MST4	Q9P289	CHEMBL5941	0.7
0.12	PITSLRE serine/threonine-protein kinase CDC2L2	Q9UQ88	CHEMBL5416	0.75
0.12	PITSLRE serine/threonine-protein kinase CDC2L1	P21127	CHEMBL5808	0.75
0.11	BR serine/threonine-protein kinase 1	Q8TDC3	CHEMBL5650	0.84
0.11	Proto-oncogene tyrosine-protein kinase MER	Q12866	CHEMBL5331	0.86
0.11	Serine/threonine-protein kinase MST2	Q13188	CHEMBL4708	0.81
0.11	Eukaryotic translation initiation factor 2-alpha kinase 4	Q9P2K8	CHEMBL5358	0.74
0.1	Ribosomal protein S6 kinase alpha 1	Q15418	CHEMBL2553	0.8
0.1	Cyclin-dependent kinase 1	P06493	CHEMBL308	0.97
0.09	Protein kinase N2	Q16513	CHEMBL3032	0.79
0.09	Macrophage colony stimulating factor receptor	P07333	CHEMBL1844	0.85
0.09	Tyrosine-protein kinase receptor UFO	P30530	CHEMBL4895	0.89
0.09	Dual specificity mitogen-activated protein kinase kinase 1	Q02750	CHEMBL3587	0.93
0.09	Dual-specificity tyrosine-phosphorylation regulated kinase 1A	Q13627	CHEMBL2292	0.91
0.09	Protein kinase C eta	P24723	CHEMBL3616	0.92
0.08	Inhibitor of nuclear factor kappa B kinase epsilon subunit	Q14164	CHEMBL3529	0.82
0.08	Serine/threonine-protein kinase Aurora-A	O14965	CHEMBL4722	0.92
0.08	LIM domain kinase 1	P53667	CHEMBL3836	0.89
0.08	Dual specificity protein kinase CLK4	Q9HAZ1	CHEMBL4203	0.82
0.08	Tyrosine-protein kinase BMX	P51813	CHEMBL3834	0.81
0.07	Serine/threonine-protein kinase PIM3	Q86V86	CHEMBL5407	0.94
0.07	BR serine/threonine-protein kinase 2	Q8IWQ3	CHEMBL4574	0.8
0.07	G protein-coupled receptor kinase 5	P34947	CHEMBL5678	0.97
0.06	Serine/threonine-protein kinase RAF	P04049	CHEMBL1906	0.88
0.06	Tyrosine-protein kinase TXK	P42681	CHEMBL4367	0.8
0.06	Serine/threonine-protein kinase PIM1	P11309	CHEMBL2147	0.97
0.06	Receptor protein-tyrosine kinase erbB-4	Q15303	CHEMBL3009	0.8
0.06	AMP-activated protein kinase alpha-2 subunit	P54646	CHEMBL2116	0.84
0.06	TGF-beta receptor type I	P36897	CHEMBL4439	0.92
0.05	Tyrosine-protein kinase BTK	Q06187	CHEMBL5251	0.88
0.05	Inhibitor of nuclear factor kappa B kinase alpha subunit	O15111	CHEMBL3476	0.91
0.05	Myosin light chain kinase smooth muscle	Q15746	CHEMBL2428	0.79
0.04	Serine-protein kinase ATM	Q13315	CHEMBL3797	1
0.04	Fibroblast growth factor receptor 2	P21802	CHEMBL4142	0.79
0.04	Muscle skeletal receptor tyrosine protein kinase	O15146	CHEMBL5684	0.81
0.04	Focal adhesion kinase 1	Q05397	CHEMBL2695	0.92
0.03	Protein kinase C beta	P05771	CHEMBL3045	0.95
0.03	Tyrosine-protein kinase YES	P07947	CHEMBL2073	0.78
0.03	MAP kinase p38 alpha	Q16539	CHEMBL260	0.98
0.03	Phosphorylase kinase gamma subunit 2	P15735	CHEMBL2349	0.76
0.03	Discoidin domain-containing receptor 2	Q16832	CHEMBL5122	0.84
0.03	Serine/threonine-protein kinase PIM2	Q9P1W9	CHEMBL4523	0.98
0.03	MAP kinase-activated protein kinase 2	P49137	CHEMBL2208	0.98
0.02	Tyrosine-protein kinase ABL	P00519	CHEMBL1862	0.9
0.02	Macrophage-stimulating protein receptor	Q04912	CHEMBL2689	0.75
0.02	Glycogen synthase kinase-3 beta	P49841	CHEMBL262	0.96
0.02	Fibroblast growth factor receptor 1	P11362	CHEMBL3650	0.88
0.02	LIM domain kinase 2	P53671	CHEMBL5932	0.85
0.02	Protein kinase C alpha	P17252	CHEMBL299	0.96
0.02	Tyrosine-protein kinase HCK	P08631	CHEMBL3234	0.77
0.01	Serine/threonine-protein kinase 10	O94804	CHEMBL3981	0.73
0.01	Tyrosine-protein kinase ABL2	P42684	CHEMBL4014	0.78
0.01	DNA-dependent protein kinase	P78527	CHEMBL3142	0.99
0	Ephrin type-A receptor 7	Q15375	CHEMBL4602	0.77

## Sheet: L7 gene list
symbol
AAK1
ABL1
ABL2
ACVR1
ACVR1B
ACVRL1
ALK
ATM
AURKA
AURKB
AURKC
AXL
BLK
BMX
BRSK1
BRSK2
BTK
CAMK1
CAMK1G
CAMK2A
CAMK2B
CAMK2D
CAMK2G
CAMK4
CAMKK1
CAMKK2
CDC42BPA
CDK1
CDK11A
CDK11B
CDK16
CDK4
CDK5
CDK9
CDKL2
CHUK
CILK1
CLK2
CLK3
CLK4
CSF1R
CSNK1A1
CSNK1A1L
CSNK1D
CSNK1G1
CSNK1G2
CSNK1G3
DAPK2
DAPK3
DCLK2
DDR2
DMPK
DYRK1A
DYRK2
EIF2AK4
EPHA1
EPHA2
EPHA3
EPHA5
EPHA7
EPHB1
EPHB2
EPHB4
ERBB3
ERBB4
FGFR1
FGFR2
FGR
FLT4
FRK
FYN
GAK
GRK1
GRK5
GRK7
GSK3A
GSK3B
HASPIN
HCK
HIPK2
IKBKE
INSR
IRAK1
IRAK4
ITK
LIMK1
LIMK2
LYN
MAP2K1
MAP2K4
MAP2K5
MAP2K6
MAP2K7
MAP3K10
MAP3K13
MAP3K4
MAP3K5
MAP3K9
MAP4K1
MAP4K3
MAPK1
MAPK11
MAPK12
MAPK13
MAPK14
MAPK3
MAPK4
MAPK6
MAPK7
MAPKAPK2
MAPKAPK3
MAPKAPK5
MARK1
MARK2
MARK4
MELK
MERTK
MINK1
MKNK1
MKNK2
MST1R
MUSK
MYLK
MYLK2
MYLK4
NEK11
NEK2
NEK5
NEK6
NLK
NTRK1
NUAK1
NUAK2
PAK3
PASK
PDGFRA
PHKG1
PHKG2
PIM1
PIM2
PIM3
PKMYT1
PKN1
PKN2
PLK1
PRKAA1
PRKAA2
PRKACA
PRKCA
PRKCB
PRKCD
PRKCG
PRKCH
PRKCI
PRKCQ
PRKD1
PRKDC
PRKG1
PRKX
PTK2
PTK2B
PTK6
RAF1
RET
RIPK2
RPS6KA1
RPS6KA2
RPS6KA3
RPS6KA4
SBK1
SGK2
SIK1
SRPK2
SRPK3
STK10
STK11
STK17A
STK17B
STK25
STK26
STK3
STK33
STK36
STK4
TBK1
TEC
TGFBR1
TLK1
TLK2
TSSK1B
TXK
ULK2
WEE2
WNK2
WNK3
YES1
ZAP70

## Sheet: L9
Confidence	Name	UniProt ID	ChEMBL ID	Prediction accuracy (AUC, LOO CV)
0.63	Serine/threonine-protein kinase NEK6	Q9HC98	CHEMBL4309	0.7
0.62	Casein kinase I gamma 2	P78368	CHEMBL2543	0.8
0.53	Receptor tyrosine-protein kinase erbB-3	P21860	CHEMBL5838	0.74
0.51	Dual specificity mitogen-activated protein kinase kinase 7	O14733	CHEMBL3530	0.69
0.48	Casein kinase I epsilon	P49674	CHEMBL4937	0.74
0.47	Serine/threonine-protein kinase PCTAIRE-1	Q00536	CHEMBL4597	0.74
0.47	CaM kinase II beta	Q13554	CHEMBL4121	0.79
0.46	MAP kinase signal-integrating kinase 2	Q9HBH9	CHEMBL4204	0.8
0.45	Serine/threonine-protein kinase 17A	Q9UEE5	CHEMBL4525	0.81
0.44	Maternal embryonic leucine zipper kinase	Q14680	CHEMBL4578	0.75
0.44	CaM kinase IV	Q16566	CHEMBL2494	0.72
0.43	Cyclin-dependent kinase 5	Q00535	CHEMBL4036	0.76
0.42	Serine/threonine-protein kinase GAK	O14976	CHEMBL4355	0.72
0.41	Phosphorylase kinase gamma subunit 2	P15735	CHEMBL2349	0.76
0.41	Serine/threonine-protein kinase 36	Q9NRP7	CHEMBL4312	0.72
0.4	CaM kinase II alpha	Q9UQM7	CHEMBL4147	0.75
0.4	Death-associated protein kinase 2	Q9UIK4	CHEMBL3123	0.72
0.39	Casein kinase I isoform gamma-3	Q9Y6M4	CHEMBL5084	0.78
0.39	Casein kinase I isoform alpha-like	Q8N752	CHEMBL5520	0.82
0.38	NUAK family SNF1-like kinase 1	O60285	CHEMBL5784	0.83
0.37	Ephrin type-B receptor 1	P54762	CHEMBL5072	0.72
0.37	Serine/threonine-protein kinase 11	Q15831	CHEMBL5606	0.7
0.37	Serine/threonine-protein kinase PRKX	P51817	CHEMBL5818	0.78
0.36	Mitogen-activated protein kinase 6	Q16659	CHEMBL5121	0.71
0.36	NUAK family SNF1-like kinase 2	Q9H093	CHEMBL5698	0.75
0.35	Adaptor-associated kinase	Q2M2I8	CHEMBL3830	0.73
0.34	Serine/threonine-protein kinase Nek5	Q6P3R8	CHEMBL5044	0.83
0.34	Casein kinase I delta	P48730	CHEMBL2828	0.87
0.34	CaM kinase I alpha	Q14012	CHEMBL2493	0.74
0.33	Dual specificity mitogen-activated protein kinase kinase 4	P45985	CHEMBL2897	0.72
0.32	Misshapen-like kinase 1	Q8N4C8	CHEMBL5518	0.73
0.32	CaM-kinase kinase beta	Q96RR4	CHEMBL5284	0.76
0.31	MAP kinase p38 gamma	P53778	CHEMBL4674	0.71
0.31	Cyclin-dependent kinase 9	P50750	CHEMBL3116	0.69
0.3	Serine/threonine-protein kinase 25	O00506	CHEMBL5552	0.77
0.29	Tyrosine-protein kinase FGR	P09769	CHEMBL4454	0.77
0.29	Serine/threonine-protein kinase MRCK-A	Q5VT25	CHEMBL4516	0.7
0.29	Mitogen-activated protein kinase 7	Q13164	CHEMBL5332	0.74
0.28	Tyrosine-protein kinase BLK	P51451	CHEMBL2250	0.76
0.28	CaM kinase II gamma	Q13555	CHEMBL3829	0.81
0.27	Death-associated protein kinase 3	O43293	CHEMBL2468	0.73
0.27	CaM kinase II delta	Q13557	CHEMBL2801	0.83
0.27	Mitogen-activated protein kinase 4	P31152	CHEMBL5759	0.78
0.25	Protein tyrosine kinase 2 beta	Q14289	CHEMBL5469	0.83
0.24	AMP-activated protein kinase alpha-1 subunit	Q13131	CHEMBL4045	0.71
0.24	MAP kinase p38 delta	O15264	CHEMBL2939	0.73
0.23	Serine/threonine-protein kinase 17B	O94768	CHEMBL3980	0.83
0.23	Serine/threonine-protein kinase B-raf	P15056	CHEMBL5145	0.94
0.23	Ephrin type-A receptor 5	P54756	CHEMBL3987	0.72
0.22	Serine/threonine-protein kinase haspin	Q8TF76	CHEMBL1075163	0.79
0.22	Glycogen synthase kinase-3 alpha	P49840	CHEMBL2850	0.83
0.22	Serine/threonine-protein kinase MST2	Q13188	CHEMBL4708	0.81
0.21	Ribosomal protein S6 kinase alpha 2	Q15349	CHEMBL3906	0.83
0.21	Dual specificity mitogen-activated protein kinase kinase 5	Q13163	CHEMBL4948	0.71
0.2	Serine/threonine-protein kinase MST4	Q9P289	CHEMBL5941	0.7
0.2	Homeodomain-interacting protein kinase 2	Q9H2X6	CHEMBL4576	0.7
0.2	Casein kinase I gamma 1	Q9HCP0	CHEMBL2426	0.84
0.2	Ribosomal protein S6 kinase alpha 3	P51812	CHEMBL2345	0.8
0.2	MAP kinase ERK1	P27361	CHEMBL3385	0.74
0.2	Ephrin type-A receptor 3	P29320	CHEMBL4954	0.69
0.19	Interferon-induced double-stranded RNA-activated protein kinase	P19525	CHEMBL5785	0.79
0.19	Serine/threonine-protein kinase 33	Q9BYT3	CHEMBL6005	0.81
0.18	Protein kinase C iota	P41743	CHEMBL2598	0.81
0.18	Myosin light chain kinase family member 4	Q86YV6	CHEMBL5426	0.73
0.17	Activin receptor type-1B	P36896	CHEMBL5310	0.78
0.17	Mitogen-activated protein kinase kinase kinase 10	Q02779	CHEMBL2873	0.76
0.17	Uncharacterized aarF domain-containing protein kinase 4	Q96D53	CHEMBL5753	0.81
0.17	Mitogen-activated protein kinase kinase kinase 4	Q9Y6R4	CHEMBL4853	0.81
0.17	MAP kinase-activated protein kinase 3	Q16644	CHEMBL4670	0.74
0.16	Serine/threonine-protein kinase Aurora-C	Q9UQB9	CHEMBL3935	0.71
0.16	MAP kinase-activated protein kinase 5	Q8IW41	CHEMBL3094	0.78
0.16	Rhodopsin kinase	Q15835	CHEMBL5607	0.69
0.15	MAP/microtubule affinity-regulating kinase 2	Q7KZI7	CHEMBL3831	0.8
0.15	Ephrin type-A receptor 2	P29317	CHEMBL2068	0.81
0.14	Serine/threonine-protein kinase tousled-like 2	Q86UE8	CHEMBL5404	0.78
0.14	Serine/threonine-protein kinase Aurora-A	O14965	CHEMBL4722	0.92
0.14	Serine/threonine-protein kinase SIK1	P57059	CHEMBL6082	0.76
0.14	c-Jun N-terminal kinase 2	P45984	CHEMBL4179	0.91
0.13	Interleukin-1 receptor-associated kinase 4	Q9NWZ3	CHEMBL3778	0.83
0.13	Serine/threonine-protein kinase Nek11	Q8NG66	CHEMBL5638	0.75
0.12	Mitogen-activated protein kinase kinase kinase 9	P80192	CHEMBL2872	0.8
0.12	Myosin light chain kinase smooth muscle	Q15746	CHEMBL2428	0.79
0.11	TRAF2- and NCK-interacting kinase	Q9UKE5	CHEMBL4527	0.77
0.11	Serine/threonine-protein kinase PAK6	Q9NQU5	CHEMBL4311	0.81
0.11	Casein kinase II alpha	P68400	CHEMBL3629	0.89
0.11	c-Jun N-terminal kinase 3	P53779	CHEMBL2637	0.91
0.1	Dual specificity protein kinase CLK3	P49761	CHEMBL4226	0.73
0.1	3-phosphoinositide dependent protein kinase-1	O15530	CHEMBL2534	0.91
0.1	Serine/threonine-protein kinase MARK1	Q9P0L2	CHEMBL5940	0.81
0.09	Ribosomal protein S6 kinase alpha 4	O75676	CHEMBL3125	0.74
0.09	PITSLRE serine/threonine-protein kinase CDC2L2	Q9UQ88	CHEMBL5416	0.75
0.09	PITSLRE serine/threonine-protein kinase CDC2L1	P21127	CHEMBL5808	0.75
0.08	Phosphorylase kinase gamma subunit 1	Q16816	CHEMBL4004	0.75
0.08	Serine/threonine-protein kinase PLK1	P53350	CHEMBL3024	0.92
0.07	Dual specificty protein kinase CLK1	P49759	CHEMBL4224	0.86
0.07	Serine/threonine-protein kinase receptor R3	P37023	CHEMBL5311	0.73
0.07	Focal adhesion kinase 1	Q05397	CHEMBL2695	0.92
0.07	Receptor protein-tyrosine kinase erbB-2	P04626	CHEMBL1824	0.97
0.07	Serine/threonine-protein kinase PAK 2	Q13177	CHEMBL4487	0.77
0.07	Serine/threonine-protein kinase RIPK2	O43353	CHEMBL5014	0.76
0.05	Protein kinase C mu	Q15139	CHEMBL3863	0.8
0.04	Ribosomal protein S6 kinase alpha 6	Q9UK32	CHEMBL4924	0.8
0.04	Serine/threonine-protein kinase PLK4	O00444	CHEMBL3788	0.85
0.04	Tyrosine-protein kinase FYN	P06241	CHEMBL1841	0.75
0.03	TGF-beta receptor type I	P36897	CHEMBL4439	0.92
0.03	Serine/threonine-protein kinase Aurora-B	Q96GD4	CHEMBL2185	0.92
0.02	Dual specificity mitogen-activated protein kinase kinase 6	P52564	CHEMBL2171	0.76
0.01	Hepatocyte growth factor receptor	P08581	CHEMBL3717	0.97
0	Mitogen-activated protein kinase kinase kinase 8	P41279	CHEMBL4899	0.99

## Sheet: L9 gene list
symbol
AAK1
ACVR1B
ACVRL1
AURKA
AURKB
AURKC
BLK
BRAF
CAMK1
CAMK2A
CAMK2B
CAMK2D
CAMK2G
CAMK4
CAMKK2
CDC42BPA
CDK11A
CDK11B
CDK16
CDK5
CDK9
CLK1
CLK3
COQ8B
CSNK1A1L
CSNK1D
CSNK1G1
CSNK1G2
CSNK1G3
CSNK2A1
DAPK2
DAPK3
EIF2AK2
EPHA2
EPHA3
EPHA5
EPHB1
ERBB2
ERBB3
FGR
FYN
GAK
GRK1
GSK3A
HASPIN
HIPK2
IRAK4
MAP2K4
MAP2K5
MAP2K6
MAP2K7
MAP3K10
MAP3K4
MAP3K8
MAP3K9
MAPK10
MAPK12
MAPK13
MAPK3
MAPK4
MAPK6
MAPK7
MAPK9
MAPKAPK3
MAPKAPK5
MARK1
MARK2
MELK
MET
MINK1
MKNK2
MYLK
MYLK4
NEK11
NEK5
NEK6
NUAK1
NUAK2
PAK2
PAK6
PDPK1
PHKG1
PHKG2
PLK1
PLK4
PRKAA1
PRKCI
PRKD1
PRKX
PTK2
PTK2B
RIPK2
RPS6KA2
RPS6KA3
RPS6KA4
RPS6KA6
SIK1
STK11
STK17A
STK17B
STK25
STK26
STK3
STK33
STK36
TGFBR1
TLK2
TNIK
TPTEP2-CSNK1E
