# Supplementary material for: Synthesis, characterization, and computational evaluation of some synthesized xanthone derivatives: focus on kinase target network and biomedical properties
Source: Front Pharmacol. 2025 Jan 3;15:1511627. doi: 10.3389/fphar.2024.1511627 (PMC11738930; doi:10.3389/fphar.2024.1511627)
Supplement: Supplementary file 1 [file DataSheet1.zip › Supplementary file 10.XLSX]

## Sheet: Node score
node_name	MCC	DMNC	MNC	Degree	EPC	BottleNeck	EcCentricity	Closeness	Radiality	Betweenness	Stress	ClusteringCoefficient
9606.ENSP00000437550	9.0	0.46346	3.0	6.0	9.171	1.0	0.23198	79.08333	3.92898	99.79987	558.0	0.2
9606.ENSP00000483570	454.0	0.33205	16.0	16.0	28.869	3.0	0.23198	94.5	4.28657	204.1768	1950.0	0.30833
9606.ENSP00000315118	0.0	0.0	0.0	0.0	1.0	0.0	0.0	0.0	0.0	0.0	0.0	0.0
9606.ENSP00000331602	73742.0	0.48495	33.0	33.0	47.009	10.0	0.23198	111.0	4.5989	626.7912	8118.0	0.35038
9606.ENSP00000255641	6.0	0.2842	4.0	4.0	7.363	3.0	0.23198	80.41667	3.99688	322.87419	2320.0	0.5
9606.ENSP00000309591	2859.0	0.27728	28.0	38.0	42.414	31.0	0.30931	115.16667	4.67132	3734.61311	24786.0	0.11664
9606.ENSP00000275815	47282.0	0.65143	13.0	13.0	23.866	1.0	0.23198	88.66667	4.15078	32.93108	404.0	0.65385
9606.ENSP00000360290	19.0	0.2927	7.0	8.0	13.567	3.0	0.23198	89.08333	4.21868	312.44335	2266.0	0.28571	Synthesis, Characterization, and Computational Evaluation of Some Synthesized Xanthone Derivatives: Focus on Kinase Target Network and Biomedical Properties
9606.ENSP00000371614	5.0	0.30898	3.0	4.0	6.441	1.0	0.23198	72.16667	3.71171	13.6437	100.0	0.33333	Wisam Taher Muslim1, Layth Jasim Mohammad2¥, Munaf M. Naji3, Isaac Karimi4,5*¥, Matheel D. Al-Sabti56, Majid Jabir7, Mazin A. A. Najm8, Helgi B. Schiöth5*¥
9606.ENSP00000263025	541540.0	0.3741	46.0	46.0	51.565	27.0	0.30931	119.33333	4.71206	1309.90511	12882.0	0.24251	1Department of Pharmaceutical Chemistry, College of Pharmacy, Kufa University, Najaf City, Najaf Governorate, 540011, Iraq.
9606.ENSP00000351209	47120.0	0.46235	19.0	19.0	30.768	1.0	0.23198	95.16667	4.27752	136.81139	1568.0	0.40351	2 Department of Microbiology, College of Medicine, Babylon University, Hilla City, Babylon Governorate, 51002, Iraq.
9606.ENSP00000383053	47838.0	0.55858	17.0	17.0	28.422	2.0	0.23198	94.66667	4.28205	130.69705	1328.0	0.50735	3Clinical-Laboratory Sciences, College of Pharmacy, Kufa University, Najaf City, Najaf Governorate, 540011, Iraq.
9606.ENSP00000353864	456.0	0.28863	20.0	20.0	30.683	4.0	0.23198	98.33333	4.359	410.39427	5158.0	0.24737	4*Reseach Group of Bioengineering and Biotechnology, Laboratory for Computational Physiology; Department of Biology, Faculty of Science, Razi University 67149-67346, Kermanshah, Iran.
9606.ENSP00000398655	656.0	0.47297	14.0	14.0	26.382	1.0	0.23198	91.08333	4.2051	104.97648	1088.0	0.46154	5*Department of Surgical Sciences, Functional Pharmacology and Neuroscience, Uppsala University, 751 24, Uppsala, Sweden.
9606.ENSP00000261402	6.0	0.46346	3.0	3.0	7.34	1.0	0.23198	79.58333	3.99235	0.0	0.0	1.0	6Department of Science, College of Science, Uruk University, Baghdad, Iraq.
9606.ENSP00000336740	266.0	0.40874	13.0	15.0	27.044	5.0	0.23198	99.75	4.45405	518.11409	3560.0	0.30476	7Department of Applied Science, University of Technology, Baghdad, Iraq.
9606.ENSP00000358997	272.0	0.29953	17.0	19.0	33.075	4.0	0.23198	103.16667	4.50837	570.24761	4148.0	0.21637	8Department of Pharmacy, Mazaya University Collage, Nasiriyah, Thi-Qar, Iraq.
9606.ENSP00000394734	5.0	0.30898	3.0	4.0	3.718	2.0	0.18559	69.13333	3.5895	69.13134	354.0	0.33333	¥These authors contributed equally to this work
9606.ENSP00000381531	93.0	0.3366	12.0	13.0	19.238	4.0	0.23198	95.41667	4.34995	565.32231	3490.0	0.29487	Corresponding authors: Helgi B. Schiöth, helgi.schioth@uu.se, Tel and Fax: 0046-18-4714160; Isaac Karimi; isaac-karimi2000@yahoo.com; karimiisaac@razi.ac.ir. Tel & Fax: 0098-83-34274545.
9606.ENSP00000325290	40324.0	0.69213	9.0	11.0	14.48	2.0	0.23198	83.41667	4.02404	225.65941	1468.0	0.52727
9606.ENSP00000300093	48060.0	0.39708	23.0	25.0	29.384	10.0	0.23198	104.0	4.47669	900.41448	5900.0	0.27667
9606.ENSP00000295797	16.0	0.23326	8.0	8.0	14.914	1.0	0.18559	86.11667	4.12362	83.61055	592.0	0.28571
9606.ENSP00000381097	46104.0	0.6642	13.0	13.0	24.822	1.0	0.23198	91.0	4.21868	42.62514	678.0	0.66667
9606.ENSP00000211287	892860.0	0.60936	26.0	26.0	41.611	2.0	0.23198	104.0	4.47216	146.74516	2568.0	0.47692
9606.ENSP00000233057	47.0	0.27149	11.0	12.0	25.327	2.0	0.23198	93.91667	4.30921	214.18435	1526.0	0.24242
9606.ENSP00000396467	484008.0	0.69819	14.0	14.0	31.864	1.0	0.23198	93.41667	4.27752	25.18028	542.0	0.68132
9606.ENSP00000362361	12.0	0.47366	4.0	4.0	10.794	1.0	0.23198	79.83333	3.97425	1.41176	16.0	0.83333
9606.ENSP00000363571	0.0	0.0	0.0	0.0	1.0	0.0	0.0	0.0	0.0	0.0	0.0	0.0
9606.ENSP00000442460	17.0	0.33284	6.0	7.0	14.959	1.0	0.23198	84.83333	4.08741	66.637	428.0	0.33333
9606.ENSP00000372035	9.0	0.46346	3.0	6.0	10.604	1.0	0.23198	83.0	4.06025	77.90237	626.0	0.26667
9606.ENSP00000464030	30.0	0.51861	5.0	5.0	13.501	1.0	0.23198	81.75	4.02857	1.53206	26.0	0.8
9606.ENSP00000371188	6.0	0.2842	4.0	4.0	3.896	1.0	0.18559	69.2	3.5895	14.75416	118.0	0.5
9606.ENSP00000350224	7.0	0.2842	4.0	5.0	10.175	2.0	0.23198	81.5	4.01499	149.06613	878.0	0.3
9606.ENSP00000263955	1.0	0.0	1.0	1.0	1.813	1.0	0.15465	58.41667	3.09611	0.0	0.0	0.0
9606.ENSP00000410294	2408.0	0.46144	17.0	17.0	31.184	1.0	0.23198	97.58333	4.36805	97.04235	1274.0	0.41912
9606.ENSP00000383067	1.0	0.0	1.0	1.0	4.102	1.0	0.18559	74.03333	3.8294	0.0	0.0	0.0
9606.ENSP00000303830	3905.0	0.54053	14.0	17.0	30.497	3.0	0.23198	102.0	4.49932	636.14693	4228.0	0.36029
9606.ENSP00000419782	123.0	0.45346	9.0	10.0	21.643	2.0	0.23198	93.75	4.32731	182.54983	1400.0	0.42222
9606.ENSP00000386456	2.0	0.0	1.0	2.0	4.651	1.0	0.18559	71.15	3.70719	13.97506	58.0	0.0
9606.ENSP00000343248	0.0	0.0	0.0	0.0	1.0	0.0	0.0	0.0	0.0	0.0	0.0	0.0
9606.ENSP00000341189	10348.0	0.37899	31.0	31.0	44.679	4.0	0.23198	109.33333	4.56722	635.10315	6174.0	0.27957
9606.ENSP00000263125	42423.0	0.5262	17.0	18.0	33.681	3.0	0.23198	96.75	4.33184	494.40787	3828.0	0.42484
9606.ENSP00000344220	6300.0	0.34203	26.0	28.0	40.013	5.0	0.23198	107.75	4.55364	814.44076	6532.0	0.2328
9606.ENSP00000314499	6.0	0.30898	3.0	5.0	6.283	1.0	0.18559	75.06667	3.81582	46.06128	204.0	0.2
9606.ENSP00000483424	2.0	0.30779	2.0	2.0	4.592	1.0	0.18559	71.73333	3.73434	0.0	0.0	1.0
9606.ENSP00000278616	14880.0	0.31038	47.0	47.0	50.142	18.0	0.30931	121.83333	4.77091	2725.28286	21560.0	0.19981
9606.ENSP00000298048	46800.0	0.7981	10.0	10.0	19.444	1.0	0.23198	85.25	4.08741	9.3216	132.0	0.88889
9606.ENSP00000378288	16.0	0.38896	5.0	7.0	18.308	1.0	0.23198	87.25	4.17341	21.07274	398.0	0.28571
9606.ENSP00000324856	6403.0	0.32444	23.0	26.0	37.86	7.0	0.23198	108.0	4.5808	1999.35661	12438.0	0.20615
9606.ENSP00000215659	899316.0	0.5615	28.0	28.0	43.122	3.0	0.23198	105.25	4.48574	243.48682	3868.0	0.42857
9606.ENSP00000372857	2.0	0.30779	2.0	2.0	5.594	1.0	0.23198	76.75	3.90635	0.0	0.0	1.0
9606.ENSP00000399511	26.0	0.45378	5.0	5.0	12.0	1.0	0.23198	81.16667	4.00593	22.96272	204.0	0.7
9606.ENSP00000262848	2.0	0.30779	2.0	2.0	4.83	1.0	0.23198	73.83333	3.79771	0.0	0.0	1.0
9606.ENSP00000333685	899310.0	0.58993	27.0	27.0	41.657	1.0	0.23198	104.75	4.48121	202.50032	3452.0	0.45584
9606.ENSP00000373700	564.0	0.34999	16.0	16.0	31.452	3.0	0.23198	99.66667	4.43595	489.52445	3522.0	0.325
9606.ENSP00000377867	2.0	0.0	1.0	2.0	2.324	1.0	0.18559	58.83333	3.11422	5.12454	18.0	0.0
9606.ENSP00000274643	6.0	0.30898	3.0	5.0	11.14	1.0	0.23198	81.08333	3.98783	14.46627	264.0	0.2
9606.ENSP00000270162	3.0	0.0	1.0	3.0	6.971	2.0	0.23198	78.33333	3.94709	31.70613	228.0	0.0
9606.ENSP00000362702	0.0	0.0	0.0	0.0	1.0	0.0	0.0	0.0	0.0	0.0	0.0	0.0
9606.ENSP00000334876	1.0	0.0	1.0	1.0	1.085	1.0	0.00901	1.0	0.02703	0.0	0.0	0.0
9606.ENSP00000302486	89976.0	0.37047	40.0	40.0	50.079	11.0	0.23198	117.75	4.72112	1493.70937	16576.0	0.25128
9606.ENSP00000329967	68.0	0.4296	9.0	9.0	22.036	1.0	0.23198	91.08333	4.26394	28.33346	312.0	0.5
9606.ENSP00000363117	3502.0	0.52935	19.0	19.0	33.299	1.0	0.23198	97.66667	4.35447	113.98051	1372.0	0.46199
9606.ENSP00000367830	1064.0	0.43064	15.0	15.0	31.952	1.0	0.23198	96.33333	4.35447	111.24354	1088.0	0.40952
9606.ENSP00000349458	3.0	0.30779	2.0	3.0	7.314	1.0	0.23198	82.08333	4.04214	20.93268	142.0	0.33333
9606.ENSP00000451263	1.0	0.0	1.0	1.0	3.515	1.0	0.18559	67.71667	3.56234	0.0	0.0	0.0
9606.ENSP00000347942	2949.0	0.53845	16.0	17.0	33.693	1.0	0.23198	102.0	4.49932	123.80346	1610.0	0.44118
9606.ENSP00000264952	1.0	0.0	1.0	1.0	1.085	1.0	0.00901	1.0	0.02703	0.0	0.0	0.0
9606.ENSP00000353824	3.0	0.0	1.0	3.0	2.456	1.0	0.18559	65.06667	3.39938	27.47551	130.0	0.0
9606.ENSP00000262891	2.0	0.30779	2.0	2.0	4.337	1.0	0.18559	70.73333	3.68908	0.0	0.0	1.0
9606.ENSP00000317985	136.0	0.33783	14.0	18.0	30.681	3.0	0.23198	99.83333	4.41784	377.73585	3358.0	0.22222
9606.ENSP00000356899	4.0	0.30898	3.0	3.0	6.305	1.0	0.18559	73.53333	3.7615	0.62434	8.0	0.66667
9606.ENSP00000359424	752.0	0.3404	25.0	25.0	38.881	2.0	0.23198	105.58333	4.52195	635.3707	5142.0	0.27
9606.ENSP00000333896	853.0	0.53872	10.0	11.0	24.041	1.0	0.23198	87.33333	4.1372	36.25278	422.0	0.49091
9606.ENSP00000442656	12.0	0.47366	4.0	4.0	6.65	1.0	0.18559	72.36667	3.72076	0.40336	4.0	0.83333
9606.ENSP00000428924	12610.0	0.36763	35.0	35.0	46.93	3.0	0.23198	110.91667	4.57627	851.70946	8694.0	0.2605
9606.ENSP00000262300	5933.0	0.41061	15.0	16.0	23.197	4.0	0.23198	91.25	4.20057	398.87284	3396.0	0.34167
9606.ENSP00000345997	1.0	0.0	1.0	1.0	3.161	1.0	0.18559	67.15	3.57592	0.0	0.0	0.0
9606.ENSP00000393312	3854.0	0.50686	18.0	18.0	34.59	1.0	0.23198	97.58333	4.359	100.38648	1354.0	0.45098
9606.ENSP00000359552	11.0	0.32413	5.0	6.0	9.31	1.0	0.18559	78.98333	3.91993	22.37486	210.0	0.33333
9606.ENSP00000312741	16.0	0.25611	7.0	9.0	10.483	4.0	0.23198	87.33333	4.16436	380.60307	2398.0	0.19444
9606.ENSP00000313950	47791.0	0.56537	16.0	17.0	24.913	3.0	0.23198	95.83333	4.31826	593.19588	4038.0	0.46324
9606.ENSP00000455607	3.0	0.30779	2.0	3.0	5.804	2.0	0.23198	75.83333	3.86561	408.0	1816.0	0.33333
9606.ENSP00000431418	421.0	0.38858	17.0	18.0	31.848	2.0	0.23198	97.25	4.34995	305.06193	3124.0	0.31373
9606.ENSP00000250896	135.0	0.43736	8.0	9.0	20.053	2.0	0.23198	90.41667	4.24131	89.05634	816.0	0.41667
9606.ENSP00000416750	0.0	0.0	0.0	0.0	1.0	0.0	0.0	0.0	0.0	0.0	0.0	0.0
9606.ENSP00000362608	3.0	0.0	1.0	3.0	2.871	1.0	0.18559	65.5	3.42654	18.1522	88.0	0.0
9606.ENSP00000301178	46.0	0.38186	9.0	9.0	19.513	2.0	0.23198	86.91667	4.1372	35.36728	376.0	0.44444
9606.ENSP00000310649	3.0	0.0	1.0	3.0	4.465	1.0	0.18559	68.15	3.54423	12.67916	70.0	0.0
9606.ENSP00000295408	2.0	0.30779	2.0	2.0	6.442	1.0	0.18559	75.28333	3.83845	0.0	0.0	1.0
9606.ENSP00000342235	490.0	0.31934	20.0	20.0	33.33	1.0	0.23198	99.75	4.40879	392.88059	4672.0	0.27368
9606.ENSP00000343325	16.0	0.32413	5.0	8.0	17.524	1.0	0.18559	84.95	4.08741	45.57387	484.0	0.28571
9606.ENSP00000369126	4.0	0.30898	3.0	3.0	7.122	1.0	0.23198	79.91667	3.99235	7.19008	56.0	0.66667
9606.ENSP00000262752	984.0	0.62053	9.0	9.0	20.578	1.0	0.23198	86.16667	4.11457	15.6935	246.0	0.72222
9606.ENSP00000337451	46928.0	0.60034	13.0	13.0	21.786	1.0	0.23198	89.58333	4.17341	62.44663	614.0	0.60256
9606.ENSP00000350896	40928.0	0.65857	12.0	12.0	22.956	1.0	0.18559	88.61667	4.15078	26.42445	418.0	0.68182
9606.ENSP00000410402	239493.0	0.5127	25.0	26.0	39.824	3.0	0.23198	104.66667	4.48574	845.70048	6948.0	0.37538
9606.ENSP00000316512	1.0	0.0	1.0	1.0	1.183	1.0	0.15465	52.8	2.78378	0.0	0.0	0.0
9606.ENSP00000324806	19985.0	0.35268	43.0	44.0	48.992	5.0	0.23198	120.25	4.7528	2723.96113	20640.0	0.22304
9606.ENSP00000408695	75480.0	0.49833	34.0	34.0	47.193	5.0	0.23198	112.75	4.63511	717.66196	8072.0	0.35651
9606.ENSP00000257290	249.0	0.36053	15.0	16.0	28.379	1.0	0.23198	95.25	4.30921	313.19613	2606.0	0.3
9606.ENSP00000378505	2.0	0.30779	2.0	2.0	1.912	1.0	0.18559	60.11667	3.19117	0.0	0.0	1.0
9606.ENSP00000384625	2.0	0.0	1.0	2.0	3.111	1.0	0.18559	65.95	3.48086	4.93333	12.0	0.0
9606.ENSP00000340608	4.0	0.30898	3.0	3.0	7.843	1.0	0.18559	76.78333	3.88372	0.2079	4.0	0.66667
9606.ENSP00000500386	5233.0	0.57691	11.0	12.0	20.577	1.0	0.18559	88.45	4.15078	351.19497	5066.0	0.51515
9606.ENSP00000297954	1.0	0.0	1.0	1.0	2.038	1.0	0.18559	60.55	3.24548	0.0	0.0	0.0
9606.ENSP00000342105	5.0	0.30898	3.0	4.0	10.774	1.0	0.23198	82.0	4.04667	18.51122	204.0	0.33333
9606.ENSP00000356070	490664.0	0.522	20.0	20.0	36.493	1.0	0.23198	100.41667	4.42237	187.51001	2250.0	0.44737
9606.ENSP00000365692	3.0	0.0	1.0	3.0	4.0	1.0	0.18559	67.46667	3.5216	57.66219	386.0	0.0
9606.ENSP00000282356	30.0	0.56839	4.0	10.0	14.422	1.0	0.23198	85.91667	4.10099	260.64241	2062.0	0.17778
9606.ENSP00000370912	24.0	0.56839	4.0	4.0	9.616	1.0	0.18559	73.68333	3.73887	0.0	0.0	1.0
9606.ENSP00000263056	20.0	0.38039	6.0	6.0	17.183	1.0	0.18559	83.45	4.06478	4.97387	66.0	0.53333
9606.ENSP00000261798	8.0	0.25931	5.0	5.0	7.79	1.0	0.18559	78.11667	3.91088	19.93152	156.0	0.4
9606.ENSP00000306124	46975.0	0.61936	14.0	19.0	31.075	3.0	0.23198	96.25	4.31373	341.01977	2970.0	0.32164
9606.ENSP00000296474	3.0	0.30779	2.0	3.0	8.015	1.0	0.18559	77.03333	3.88372	4.00345	46.0	0.33333
9606.ENSP00000361892	8.0	0.46346	3.0	5.0	6.46	1.0	0.18559	72.3	3.68003	27.38135	160.0	0.3
9606.ENSP00000435412	4462.0	0.42445	25.0	25.0	38.235	1.0	0.23198	105.66667	4.52195	474.686	5014.0	0.33667
9606.ENSP00000263791	3.0	0.30779	2.0	3.0	6.061	1.0	0.18559	72.86667	3.75698	18.32352	116.0	0.33333
9606.ENSP00000178640	10213.0	0.40384	16.0	17.0	31.774	1.0	0.23198	95.75	4.31373	155.9589	1774.0	0.33088
9606.ENSP00000496129	62642.0	0.49549	24.0	24.0	40.212	3.0	0.23198	104.58333	4.50385	302.87735	3708.0	0.39855
9606.ENSP00000329127	40320.0	0.8164	8.0	8.0	21.027	1.0	0.18559	84.95	4.08741	0.0	0.0	1.0
9606.ENSP00000346148	34.0	0.25938	10.0	12.0	17.505	4.0	0.23198	92.66667	4.27752	623.34653	3640.0	0.19697
9606.ENSP00000295709	0.0	0.0	0.0	0.0	1.0	0.0	0.0	0.0	0.0	0.0	0.0	0.0
9606.ENSP00000256460	3.0	0.30779	2.0	3.0	4.831	1.0	0.18559	72.86667	3.75245	27.12479	276.0	0.33333
9606.ENSP00000449381	40376.0	0.54149	12.0	14.0	27.452	3.0	0.23198	93.83333	4.30468	657.44473	5874.0	0.40659
9606.ENSP00000303887	0.0	0.0	0.0	0.0	1.0	0.0	0.0	0.0	0.0	0.0	0.0	0.0
9606.ENSP00000353904	4.0	0.30898	3.0	3.0	4.903	1.0	0.23198	73.16667	3.7615	99.40151	874.0	0.66667
9606.ENSP00000286301	880.0	0.49207	11.0	11.0	25.364	1.0	0.23198	90.0	4.21415	19.49142	234.0	0.52727
9606.ENSP00000390535	42.0	0.37904	8.0	10.0	18.589	2.0	0.18559	83.7	4.01951	426.80721	4504.0	0.28889
9606.ENSP00000462468	642.0	0.50675	14.0	14.0	29.186	1.0	0.23198	95.33333	4.33184	36.25901	592.0	0.49451
9606.ENSP00000222330	348.0	0.37162	14.0	14.0	30.592	1.0	0.23198	98.25	4.41784	129.30731	1298.0	0.36264
9606.ENSP00000442973	12.0	0.47366	4.0	4.0	10.674	1.0	0.23198	80.0	3.97425	2.0966	18.0	0.83333
9606.ENSP00000468348	536058.0	0.52298	23.0	23.0	38.415	4.0	0.23198	99.66667	4.3771	340.22615	3074.0	0.42688
9606.ENSP00000484390	8.0	0.46346	3.0	5.0	9.209	1.0	0.23198	81.5	4.01499	217.87481	1496.0	0.3
9606.ENSP00000009105	24.0	0.56839	4.0	4.0	5.896	1.0	0.15465	62.2	3.24096	0.0	0.0	1.0
9606.ENSP00000361423	58110.0	0.33193	47.0	47.0	50.124	9.0	0.23198	121.0	4.74375	2572.33496	20748.0	0.21369
9606.ENSP00000263431	60636.0	0.64614	16.0	16.0	34.738	1.0	0.23198	96.5	4.34542	73.27959	1164.0	0.6
9606.ENSP00000317272	168.0	0.34102	16.0	16.0	30.196	2.0	0.23198	95.58333	4.32279	164.81206	1354.0	0.31667
9606.ENSP00000394560	736239.0	0.53603	24.0	25.0	40.875	1.0	0.23198	104.16667	4.48574	493.52489	4446.0	0.39667
9606.ENSP00000261937	36.0	0.52304	6.0	6.0	16.582	1.0	0.23198	83.08333	4.04667	1.12533	20.0	0.73333
9606.ENSP00000359119	0.0	0.0	0.0	0.0	1.0	0.0	0.0	0.0	0.0	0.0	0.0	0.0
9606.ENSP00000316948	2.0	0.30779	2.0	2.0	2.129	1.0	0.18559	60.58333	3.21833	0.0	0.0	1.0
9606.ENSP00000353452	7.0	0.30898	3.0	6.0	14.004	1.0	0.23198	82.75	4.02857	24.8713	380.0	0.13333
9606.ENSP00000270861	47912.0	0.59088	15.0	15.0	23.437	1.0	0.23198	91.16667	4.2051	122.49978	1000.0	0.5619
9606.ENSP00000380638	3800.0	0.48482	18.0	18.0	36.013	1.0	0.23198	100.25	4.43142	137.04337	1858.0	0.43137
9606.ENSP00000264972	10656.0	0.42214	19.0	19.0	36.367	1.0	0.23198	99.5	4.39974	189.17409	2368.0	0.36842
9606.ENSP00000265026	1.0	0.0	1.0	1.0	3.836	1.0	0.18559	66.88333	3.53065	0.0	0.0	0.0
9606.ENSP00000253055	120.0	0.64826	5.0	5.0	13.125	1.0	0.23198	84.33333	4.11004	0.0	0.0	1.0
9606.ENSP00000263881	1.0	0.0	1.0	1.0	2.815	1.0	0.18559	64.38333	3.40844	0.0	0.0	0.0
9606.ENSP00000356832	14.0	0.28529	6.0	8.0	16.973	3.0	0.23198	87.41667	4.16889	441.45024	2912.0	0.21429
9606.ENSP00000276052	32.0	0.42794	6.0	8.0	10.894	1.0	0.23198	79.41667	3.92898	52.2421	400.0	0.32143
9606.ENSP00000411099	3.0	0.0	1.0	3.0	4.201	2.0	0.18559	71.65	3.70719	411.60792	2976.0	0.0
9606.ENSP00000379098	5208.0	0.61853	10.0	10.0	20.213	1.0	0.18559	86.53333	4.11457	106.33199	3052.0	0.68889
9606.ENSP00000267101	2604.0	0.38346	27.0	27.0	40.852	2.0	0.23198	105.91667	4.5129	533.14183	5276.0	0.2963
9606.ENSP00000385751	14.0	0.23775	6.0	10.0	18.965	2.0	0.18559	90.86667	4.23678	182.89068	1326.0	0.11111
9606.ENSP00000340373	9.0	0.2842	4.0	7.0	12.38	1.0	0.23198	86.08333	4.1372	133.32676	928.0	0.14286
9606.ENSP00000365012	1991.0	0.5181	17.0	18.0	30.998	1.0	0.23198	96.5	4.32731	240.08654	2198.0	0.4183
9606.ENSP00000368884	2924.0	0.43098	23.0	23.0	37.815	3.0	0.23198	105.08333	4.52195	344.05928	4232.0	0.35178
9606.ENSP00000498083	266.0	0.52483	8.0	8.0	20.9	1.0	0.23198	88.75	4.2051	47.30726	566.0	0.64286
9606.ENSP00000298573	45360.0	0.81146	9.0	9.0	23.088	1.0	0.23198	86.58333	4.1372	0.51649	10.0	0.94444
9606.ENSP00000355731	6.0	0.46346	3.0	3.0	6.592	1.0	0.18559	69.51667	3.58497	0.0	0.0	1.0
9606.ENSP00000269571	17702.0	0.33767	51.0	51.0	51.39	3.0	0.23198	122.58333	4.7528	2557.86781	20144.0	0.21176
9606.ENSP00000257904	7844.0	0.3102	29.0	31.0	41.308	5.0	0.23198	111.41667	4.63059	1826.04126	13396.0	0.2043
9606.ENSP00000216911	47830.0	0.35135	24.0	24.0	35.737	3.0	0.23198	106.0	4.54458	900.29664	7170.0	0.28261
9606.ENSP00000264316	72.0	0.51223	7.0	7.0	16.046	1.0	0.23198	84.08333	4.06478	22.75727	318.0	0.66667
9606.ENSP00000347427	26.0	0.56839	4.0	6.0	10.451	2.0	0.23198	76.08333	3.82035	224.93044	1456.0	0.4
9606.ENSP00000405004	21.0	0.38039	6.0	7.0	13.095	1.0	0.23198	80.16667	3.95614	74.31689	532.0	0.38095
9606.ENSP00000313420	523.0	0.37524	19.0	20.0	33.708	1.0	0.23198	104.0	4.52648	343.13976	3638.0	0.29474
9606.ENSP00000381070	137119.0	0.47525	22.0	23.0	37.338	3.0	0.23198	102.5	4.45405	578.63346	4700.0	0.35968
9606.ENSP00000355966	46331.0	0.51076	15.0	16.0	21.384	2.0	0.23198	94.66667	4.29563	587.97175	3796.0	0.425
9606.ENSP00000261845	88.0	0.30733	12.0	12.0	23.872	1.0	0.23198	90.91667	4.23678	69.54044	986.0	0.31818
9606.ENSP00000357345	5.0	0.30898	3.0	4.0	3.018	2.0	0.18559	67.05	3.50349	38.89886	212.0	0.33333
9606.ENSP00000383234	100.0	0.40723	11.0	11.0	22.821	1.0	0.23198	85.91667	4.09646	27.05056	496.0	0.43636
9606.ENSP00000465039	1.0	0.0	1.0	1.0	3.951	1.0	0.18559	70.7	3.70719	0.0	0.0	0.0
9606.ENSP00000311005	1536.0	0.39917	20.0	20.0	35.251	1.0	0.23198	98.58333	4.38163	183.38079	2056.0	0.34211
9606.ENSP00000339916	36.0	0.47549	6.0	6.0	10.672	1.0	0.18559	76.61667	3.8294	12.94985	154.0	0.66667
9606.ENSP00000215832	939100.0	0.40131	60.0	60.0	54.154	5.0	0.30931	127.83333	4.81617	2660.76026	23964.0	0.23898
9606.ENSP00000429744	10.0	0.30898	3.0	6.0	9.199	2.0	0.23198	80.5	3.97425	89.05395	618.0	0.33333
9606.ENSP00000176763	10.0	0.37893	4.0	6.0	10.551	1.0	0.23198	81.08333	3.99235	44.49776	332.0	0.33333
9606.ENSP00000363092	32.0	0.45378	5.0	9.0	19.872	2.0	0.23198	89.33333	4.21415	101.21306	838.0	0.27778
9606.ENSP00000229795	911848.0	0.37632	52.0	52.0	53.839	6.0	0.23198	124.91667	4.80712	2609.03863	21822.0	0.23454
9606.ENSP00000358309	41042.0	0.67839	10.0	10.0	19.118	1.0	0.18559	81.48333	3.94256	4.98233	40.0	0.75556
9606.ENSP00000378699	48317.0	0.3368	35.0	36.0	44.802	4.0	0.23198	113.75	4.64869	1671.44542	13828.0	0.2254
9606.ENSP00000351475	0.0	0.0	0.0	0.0	1.0	0.0	0.0	0.0	0.0	0.0	0.0	0.0
9606.ENSP00000427562	36.0	0.47549	6.0	6.0	15.806	1.0	0.18559	83.11667	4.0512	3.63267	68.0	0.66667
9606.ENSP00000375986	30404.0	0.63094	15.0	15.0	32.015	1.0	0.23198	94.41667	4.30015	39.77941	650.0	0.6
9606.ENSP00000464036	168.0	0.5854	7.0	7.0	13.053	1.0	0.23198	83.66667	4.06025	23.99388	176.0	0.7619
9606.ENSP00000377262	10.0	0.2842	4.0	8.0	10.424	4.0	0.23198	85.25	4.10552	1012.46621	5778.0	0.14286
9606.ENSP00000422435	1254.0	0.49815	13.0	13.0	26.273	1.0	0.23198	91.41667	4.22773	73.38446	1124.0	0.5
9606.ENSP00000319060	5208.0	0.61853	10.0	10.0	17.907	1.0	0.18559	86.53333	4.11457	106.33199	3052.0	0.68889
9606.ENSP00000475724	2.0	0.30779	2.0	2.0	1.938	1.0	0.18559	57.81667	3.078	0.0	0.0	1.0
9606.ENSP00000425824	5208.0	0.61853	10.0	10.0	19.988	2.0	0.18559	86.53333	4.11457	106.33199	3052.0	0.68889
9606.ENSP00000306340	0.0	0.0	0.0	0.0	1.0	0.0	0.0	0.0	0.0	0.0	0.0	0.0
9606.ENSP00000351908	161335.0	0.50191	17.0	18.0	32.146	1.0	0.23198	97.83333	4.37258	348.56994	2860.0	0.40523
9606.ENSP00000375081	0.0	0.0	0.0	0.0	1.0	0.0	0.0	0.0	0.0	0.0	0.0	0.0
9606.ENSP00000380675	35.0	0.36588	7.0	8.0	12.926	2.0	0.23198	81.83333	4.00141	112.96901	1166.0	0.35714
9606.ENSP00000347767	1.0	0.0	1.0	1.0	2.688	1.0	0.18559	63.51667	3.37223	0.0	0.0	0.0
9606.ENSP00000419060	91180.0	0.41205	40.0	40.0	49.742	4.0	0.23198	117.25	4.70301	1314.47412	14180.0	0.27949
9606.ENSP00000476145	24.0	0.56839	4.0	4.0	10.924	1.0	0.18559	81.2	4.01499	0.0	0.0	1.0
9606.ENSP00000479889	38.0	0.40246	7.0	9.0	18.699	3.0	0.23198	87.25	4.14625	346.81957	2066.0	0.30556
9606.ENSP00000365162	8.0	0.30898	3.0	7.0	13.205	1.0	0.23198	83.91667	4.05572	56.85813	544.0	0.14286
9606.ENSP00000376609	0.0	0.0	0.0	0.0	1.0	0.0	0.0	0.0	0.0	0.0	0.0	0.0
9606.ENSP00000385571	13.0	0.47366	4.0	5.0	13.726	2.0	0.23198	86.91667	4.18247	198.6949	988.0	0.5
9606.ENSP00000302898	41040.0	0.78759	9.0	9.0	15.746	1.0	0.23198	83.91667	4.06025	6.54505	96.0	0.91667
9606.ENSP00000453858	57.0	0.26343	12.0	13.0	21.527	1.0	0.18559	91.45	4.21868	157.31735	1606.0	0.23077
9606.ENSP00000241453	963.0	0.45067	15.0	16.0	28.927	2.0	0.23198	98.0	4.39521	506.76748	3986.0	0.375
9606.ENSP00000373574	7.0	0.46346	3.0	4.0	5.629	1.0	0.18559	71.15	3.6755	15.87809	72.0	0.5
9606.ENSP00000220751	121969.0	0.48515	20.0	23.0	38.295	2.0	0.23198	105.0	4.52195	735.69354	5664.0	0.31621
9606.ENSP00000445440	1.0	0.0	1.0	1.0	1.49	1.0	0.18559	55.05	2.94221	0.0	0.0	0.0
9606.ENSP00000217244	195.0	0.40723	11.0	12.0	25.074	1.0	0.23198	95.33333	4.359	117.8042	1240.0	0.36364
9606.ENSP00000401888	68358.0	0.36175	36.0	36.0	46.748	2.0	0.23198	114.25	4.66227	1467.39563	15190.0	0.25397
9606.ENSP00000319192	0.0	0.0	0.0	0.0	1.0	0.0	0.0	0.0	0.0	0.0	0.0	0.0
9606.ENSP00000367900	318.0	0.38051	12.0	12.0	19.29	1.0	0.23198	92.25	4.25942	145.36308	1146.0	0.39394
9606.ENSP00000346671	110206.0	0.3491	53.0	53.0	52.796	5.0	0.23198	123.91667	4.77091	2197.94126	19984.0	0.21626
9606.ENSP00000325748	3.0	0.0	1.0	3.0	6.594	1.0	0.23198	75.41667	3.84298	205.19566	1200.0	0.0
9606.ENSP00000259089	34.0	0.36588	7.0	7.0	16.407	1.0	0.23198	88.0	4.19152	23.03909	250.0	0.47619
9606.ENSP00000346667	0.0	0.0	0.0	0.0	1.0	0.0	0.0	0.0	0.0	0.0	0.0	0.0
9606.ENSP00000499251	4.0	0.0	1.0	4.0	6.187	1.0	0.18559	75.31667	3.83845	35.75944	178.0	0.0
9606.ENSP00000378914	1.0	0.0	1.0	1.0	3.455	1.0	0.23198	72.0	3.74792	0.0	0.0	0.0
9606.ENSP00000480763	45378.0	0.66175	11.0	11.0	19.157	1.0	0.23198	86.08333	4.09194	12.1053	168.0	0.70909
9606.ENSP00000447297	296.0	0.3491	14.0	14.0	27.235	2.0	0.23198	98.0	4.41332	408.32711	2666.0	0.34066
9606.ENSP00000314067	106988.0	0.37223	33.0	33.0	43.454	1.0	0.23198	107.41667	4.49932	997.78799	10274.0	0.26894
